# Supplementary material for: Integrative Analysis of DNA Methylation and Gene Expression to Determine Specific Diagnostic Biomarkers and Prognostic Biomarkers of Breast Cancer
Source: Front Cell Dev Biol. 2020 Dec 7;8:529386. doi: 10.3389/fcell.2020.529386 (PMC7750432; doi:10.3389/fcell.2020.529386)
Supplement: Supplementary Table 1 — Profile of healthy blood sample (GSE69270). [file Table_1.XLSX]

## Sheet: Sheet1
	Sample
Characteristics	Groups	Total（n = 184）
		No	%
Age	40-46	94	51.09
	46-49	90	48.91
Gender	Man	73	39.67
	Woman	111	60.33
Cell composition	Cd8t cell proportion	-	8.35
	Cd4t cell proportion	-	17.91
	Nk cell proportion	-	9.09
	Bcell cell proportion	-	5.85
	Monocyte proportion	-	9.21
	Granulocyte proportion	-	51.58
