# Supplementary material for: Integrative Analysis of DNA Methylation and Gene Expression to Determine Specific Diagnostic Biomarkers and Prognostic Biomarkers of Breast Cancer
Source: Front Cell Dev Biol. 2020 Dec 7;8:529386. doi: 10.3389/fcell.2020.529386 (PMC7750432; doi:10.3389/fcell.2020.529386)
Supplement: Supplementary Table 2 — Differentially methylated sites in the blood (GSE69270). [file Table_2.XLSX]

## Sheet: Table S2
gene	MaleMean	FemaleMean	logFC	pValue	fdr
cg02634083	0.155399	0.539203	1.79485	2.05e-30	6.72e-28
cg04709809	0.156972	0.45238	1.52703	2.05e-30	6.72e-28
cg05064925	0.125008	0.446684	1.83724	2.05e-30	6.72e-28
cg11072201	0.0759312	0.528218	2.79837	2.05e-30	6.72e-28
cg12841929	0.108242	0.265745	1.29579	2.42e-30	6.72e-28
cg13069450	0.0852301	0.521246	2.61253	2.05e-30	6.72e-28
cg16955726	0.114132	0.378497	1.72958	2.05e-30	6.72e-28
cg17274024	0.152477	0.514749	1.75528	2.05e-30	6.72e-28
cg19168249	0.0489036	0.542311	3.47111	2.05e-30	6.72e-28
