# Supplementary material for: Integrative Analysis of DNA Methylation and Gene Expression to Determine Specific Diagnostic Biomarkers and Prognostic Biomarkers of Breast Cancer
Source: Front Cell Dev Biol. 2020 Dec 7;8:529386. doi: 10.3389/fcell.2020.529386 (PMC7750432; doi:10.3389/fcell.2020.529386)
Supplement: Supplementary Table 3 — The profile of GSE66695. [file Table_3.XLSX]

## Sheet: Sheet1
	Sample
Characteristics	Groups	Total（n = 285）
		No	%
Gender	Female	120	100
	Male	0	0
Disease state	Normal	46	16.1404
	Tumor	239	83.8596
Sample tissue	DCIS	22	7.7193
	Invasive	186	65.2632
	Mammoplastic reduction	17	5.96491
	Mixed DCIS-invasive	31	10.8772
	Needle biopsy	29	10.1754
Age	≤50	50	17.5439
	>50	140	49.1228
	NA	95	33.3333
