# Supplementary material for: Integrative Analysis of DNA Methylation and Gene Expression to Determine Specific Diagnostic Biomarkers and Prognostic Biomarkers of Breast Cancer
Source: Front Cell Dev Biol. 2020 Dec 7;8:529386. doi: 10.3389/fcell.2020.529386 (PMC7750432; doi:10.3389/fcell.2020.529386)
Supplement: Supplementary Table 4 — The profile of GSE60185. [file Table_4.XLSX]

## Sheet: Sheet1
	Sample
Characteristics	Groups	Total（n = 70）
		No	%
Gender	Female	70	100
	Male	0	0
Survival	Alive	22	31.4286
	Dead	45	64.2857
	NA	3	4.28571
Tumour grade	1	1	1.42857
	3	69	98.5714
Age at diagnosis	≤50	30	42.8571
	>50	38	54.2857
	NA	2	2.85714
Disease specific death	FALSE	36	51.4286
	TRUE	31	44.2857
	NA	3	4.28571
Month of follow up/to death	≤36	25	35.7143
	>50	41	58.5714
	NA	4	5.71429
Tissue type	IDC	70	100
