# Supplementary material for: Integrative Analysis of DNA Methylation and Gene Expression to Determine Specific Diagnostic Biomarkers and Prognostic Biomarkers of Breast Cancer
Source: Front Cell Dev Biol. 2020 Dec 7;8:529386. doi: 10.3389/fcell.2020.529386 (PMC7750432; doi:10.3389/fcell.2020.529386)
Supplement: Supplementary Table 5 — The profile of GSE78754. [file Table_5.XLSX]

## Sheet: Sheet1
	Sample
Characteristics	Groups	Total（n = 184）
		No	%
Gender	Female	120	100
	Male	0	0
Disease state	Normal	40	33.3
	Tumor	80	66.7
Sample type	ER Positive	40	33.3
	ER Negative	40	33.3
