# Supplementary material for: Integrative Analysis of DNA Methylation and Gene Expression to Determine Specific Diagnostic Biomarkers and Prognostic Biomarkers of Breast Cancer
Source: Front Cell Dev Biol. 2020 Dec 7;8:529386. doi: 10.3389/fcell.2020.529386 (PMC7750432; doi:10.3389/fcell.2020.529386)
Supplement: Supplementary Table 6 — The DMSs were significantly correlated with corresponding gene expression. [file Table_6.XLSX]

## Sheet: Sheet1
genename	methname	corvalue	pValue
cg17046586	LIMA1	-0.403	1.747e-35
cg18675097	NKAPL	-0.794	2.602e-190
cg07241170	C6orf145	-0.371	7.788e-30
cg06794543	ZFP106	-0.433	3.031e-41
cg01817009	SLC12A4	-0.533	3.935e-65
cg25198340	IL17RD	-0.527	1.279e-63
cg18115040	HOXD10	-0.304	3.507e-20
cg12492087	ZFP106	-0.407	3.449e-36
cg19130973	IQSEC1	-0.329	1.662e-23
cg24541176	TMEM106C	0.319	3.78e-22
cg07651914	CLDN15	-0.378	5.843e-31
cg15084543	ELTD1	-0.55	4.735e-70
cg03143486	HEATR2	0.363	1.308e-28
cg09085792	TP63	-0.415	1.337e-37
cg05386769	TNS1	-0.751	2.808e-159
cg05937737	SLC7A14	-0.534	2.224e-65
cg15574321	WNT11	-0.334	3.555e-24
cg18567268	LIPE	-0.476	1.694e-50
cg03517024	TRAF7	0.412	5.118e-37
cg00018198	CEP68	-0.531	1.37e-64
cg16766632	LRP1	-0.621	2.418e-94
cg15430661	GRASP	-0.547	2.967e-69
cg03402235	ZFP106	-0.445	1.388e-43
cg04308797	SEC14L1	-0.341	3.593e-25
cg03998066	TGFB1I1	-0.445	9.681e-44
cg05047401	SEMA4A	0.36	3.982e-28
cg02578944	NKAPL	-0.636	4.341e-100
cg22188918	CLDN15	-0.37	8.604e-30
cg00406023	OAF	-0.525	4.843e-63
cg16085649	AKAP13	-0.332	6.906e-24
cg11390741	ITGA9	-0.448	2.074e-44
cg25352836	TSSK6	0.314	1.766e-21
cg11211563	GEFT	-0.401	3.973e-35
cg06134860	SLC12A4	-0.45	1.078e-44
cg04268373	ZC3H3	0.339	7.541e-25
cg14642395	SLC22A11	-0.382	9.621e-32
cg12134633	SCG5	-0.395	5.741e-34
cg26422458	ELTD1	-0.538	8.938e-67
cg08251025	SPRY1	-0.54	3.016e-67
cg26504529	SYNPO	-0.569	6.05e-76
cg05057720	CLEC14A	-0.321	2e-22
cg04360793	ELTD1	-0.531	1.299e-64
cg27219841	CCDC64B	0.474	5.452e-50
cg11510131	PXN	-0.368	2.042e-29
cg23866403	LGI4	-0.51	4.175e-59
cg10233454	LRP1	-0.593	5.244e-84
cg04117986	PDGFRB	-0.443	2.693e-43
cg07581623	DPYSL2	-0.438	2.754e-42
cg09354317	MUSTN1	-0.407	3.695e-36
cg14871932	GCK	-0.399	1.03e-34
cg24966958	POPDC2	-0.401	5.465e-35
cg09061733	SERPING1	-0.438	3.801e-42
cg00359395	HSPG2	-0.483	4.074e-52
cg18694169	NKAPL	-0.724	1.739e-142
cg15618978	TRIM59	0.367	3.181e-29
cg04091768	NDST1	-0.369	1.487e-29
cg12305431	HOXA3	-0.42	1.061e-38
cg21353144	SPRY1	-0.647	1.371e-104
cg12877723	PENK	-0.523	1.858e-62
cg12941836	MUSTN1	-0.425	1.542e-39
cg09820244	SSBP3	-0.332	6.402e-24
cg16885861	CD81	-0.37	1.12e-29
cg10638573	SCRN2	-0.385	2.711e-32
cg05691833	ZCCHC24	-0.613	4.124e-91
cg01794853	HSPG2	-0.383	6.147e-32
cg24579224	SKI	-0.417	4.376e-38
cg06611426	GRASP	-0.392	1.988e-33
cg14750757	MGLL	-0.335	2.78e-24
cg17395184	ZFP106	-0.372	5.728e-30
cg23679982	SMYD4	-0.304	4.391e-20
cg17080882	TGFBR3	-0.376	1.083e-30
cg18554976	FXYD1	-0.557	2.173e-72
cg13192013	RAPGEF2	-0.381	1.356e-31
cg08890627	SEC14L1	-0.336	1.962e-24
cg05637536	TDRD10	-0.514	4.652e-60
cg18581950	GPBAR1	-0.58	1.187e-79
cg00901320	GLT1D1	-0.501	9.337e-57
cg03408619	RBPMS	-0.316	1.249e-21
cg23601374	HDAC4	-0.434	1.808e-41
cg18503912	FXYD1	-0.61	3.963e-90
cg27409154	IGFBP6	-0.596	6.258e-85
cg20505457	ACTN1	-0.422	4.693e-39
cg11213150	ANGPTL2	-0.569	4.68e-76
cg24394172	GABRA4	-0.374	2.22e-30
cg01031101	NKAPL	-0.71	7.359e-135
cg04297819	HSPG2	-0.406	6.865e-36
cg21196839	RGS3	-0.338	8.689e-25
cg15617545	SERPING1	-0.555	1.109e-71
cg22610645	GEFT	-0.426	8.778e-40
cg02457680	TDRD10	-0.421	9.438e-39
cg13508369	ANGPTL2	-0.54	3.227e-67
cg03083695	ST6GALNAC6	-0.381	1.631e-31
cg02940147	ROBO3	-0.449	1.613e-44
cg09837977	LRRN3	-0.5	2.153e-56
cg11571702	H2AFY	0.51	4.407e-59
cg07803375	HEATR2	0.395	6.667e-34
cg14679230	LIPE	-0.428	3.473e-40
cg17342132	NR3C1	-0.525	3.104e-62
cg21697512	CD34	-0.546	4.659e-69
cg23556715	ICAM2	-0.618	3.564e-93
cg05111779	RGS6	-0.366	4.778e-29
cg16404157	CLEC14A	-0.317	6.906e-22
cg10982443	KLHL33	-0.496	2.158e-55
cg12290311	DAB2	-0.487	3.231e-53
cg08845721	NR3C1	-0.424	1.961e-39
cg06559575	IGFBP6	-0.564	1.562e-74
cg15409097	GEFT	-0.382	9.218e-32
cg09523275	NKAPL	-0.698	2.845e-128
cg16634404	COL11A2	-0.436	6.912e-42
cg13096701	RAPGEF2	-0.34	4.697e-25
cg04477962	METTL7A	-0.474	5.174e-50
cg16708174	RARRES1	-0.513	7.702e-60
cg10967176	TNXB	-0.47	3.31e-49
cg02564259	SLC12A4	-0.529	4.868e-64
cg09307985	COX7A1	-0.708	1.298e-133
cg10072319	SH3D19	-0.357	1.15e-27
cg13042918	SYNPO2	-0.49	8.414e-54
cg27494647	RARRES2	-0.343	1.798e-25
cg06176608	PRKCZ	0.308	1.072e-20
cg18356785	C1QTNF4	-0.303	5.354e-20
cg02512860	CLDN15	-0.364	8.239e-29
cg20614157	TNXB	-0.56	4.539e-73
cg25032595	CLDN10	-0.559	5.26e-73
cg15791248	FGFR1	-0.385	3.295e-32
cg15513708	JDP2	-0.381	1.538e-31
cg19376858	TNXB	-0.517	7.481e-61
cg01954585	AKAP13	-0.319	3.774e-22
cg04268405	CHST3	-0.452	4.509e-45
cg03100639	TGFB1I1	-0.441	8.68e-43
cg08107308	HDAC4	-0.375	1.291e-30
cg09495207	SLC12A4	-0.575	5.726e-78
cg07382070	POPDC2	-0.409	1.659e-36
cg09626894	CFTR	-0.309	8.941e-21
cg22538780	LOC100192378	-0.312	3.701e-21
cg14042121	MXRA7	-0.527	1.095e-63
cg14425564	LHX2	0.417	5.86e-38
cg19755069	CSF1	-0.39	5.035e-33
cg06545367	LRRN3	-0.502	7.394e-57
cg07274716	PITX1	0.438	4.019e-42
cg13022534	SH3PXD2B	-0.329	1.493e-23
cg16438525	NISCH	-0.349	1.909e-26
cg13116789	SH2B3	-0.408	2.113e-36
cg14526039	KLHDC8B	-0.419	1.726e-38
cg06888836	PRKCZ	0.524	1.071e-62
cg05016408	LOC134466	-0.601	8.554e-87
cg19374752	GRASP	-0.434	1.867e-41
cg14016236	FNDC3B	-0.396	3.438e-34
cg00615919	HDAC4	-0.395	4.862e-34
cg06155414	MBNL2	-0.363	1.259e-28
cg05308792	IFT140	0.308	1.089e-20
cg15154229	CPA1	-0.518	4.874e-61
cg10369363	GRASP	-0.435	1.136e-41
cg23334662	RFTN2	-0.437	4.407e-42
cg11052143	ALS2CR11	-0.54	3.378e-67
cg00123055	SOX17	-0.415	1.346e-37
cg06458238	CASKIN2	-0.304	4.643e-20
cg12472603	MXRA7	-0.55	3.989e-70
cg19708901	KIAA1614	-0.652	1.329e-106
cg10253847	NKAPL	-0.718	3.917e-139
cg05171197	HDAC4	-0.305	3.17e-20
cg12830671	CDH23	-0.38	2.043e-31
cg24808280	C1orf114	-0.337	1.155e-24
cg00866870	LAMB1	-0.37	1.017e-29
cg27559747	AHDC1	-0.389	7.518e-33
cg14242936	GRASP	-0.418	2.718e-38
cg08134091	NEDD9	-0.413	2.271e-37
cg22953017	AOX1	-0.454	1.041e-45
cg02520020	SERPING1	-0.526	3.566e-63
cg15934368	HDAC4	-0.385	3.346e-32
cg24154839	GABRA4	-0.368	1.855e-29
cg14281592	ANGPTL2	-0.445	1.362e-43
cg26332488	SKI	-0.407	4.516e-36
cg16616918	SMYD4	-0.304	3.943e-20
cg13456241	RBPMS	-0.421	7.221e-39
cg13840445	KLHL31	-0.454	1.211e-45
cg15918732	SERPING1	-0.424	1.776e-39
cg01114124	HDAC4	-0.327	3.509e-23
cg09242181	LRP4	-0.482	5.531e-52
cg06829681	TEAD1	-0.328	2.639e-23
cg14070039	TNXB	-0.414	1.585e-37
cg18081940	TDRD10	-0.367	3.535e-29
cg04223420	PITX1	0.493	1.549e-54
cg13617837	C6orf145	-0.515	2.76e-60
cg08047907	C1orf114	-0.336	1.531e-24
cg24375409	EPHA10	0.603	1.376e-87
cg17540545	FXYD1	-0.542	8.34e-68
cg11015251	HOXA4	-0.636	5.619e-100
cg16998150	C1orf114	-0.32	3.317e-22
cg06495961	DPP6	-0.538	1.543e-66
cg08044097	SOX17	-0.421	7.18e-39
cg11389960	MTMR10	-0.326	5.217e-23
cg18016181	FOXD4	0.407	4.096e-36
cg16847637	CPA1	-0.534	1.79e-65
cg08783253	AOC2	-0.478	4.536e-51
cg15787039	SCG5	-0.442	5.452e-43
cg20640374	TRPM1	-0.366	5.548e-29
cg20794824	CLDN11	-0.667	3.144e-113
cg06760830	MOBKL2C	-0.468	8.947e-49
cg02177231	TBX15	-0.469	6.708e-49
cg03576469	CCDC8	-0.505	9.86e-58
cg10975001	TRIM62	0.489	1.161e-53
cg17217691	DDR2	-0.506	7.498e-58
cg26980034	KLHL31	-0.455	7.156e-46
cg07433178	SYNPO	-0.563	3.802e-74
cg05688618	ARHGAP24	-0.344	1.094e-25
cg05509753	TGFB1I1	-0.551	1.645e-70
cg21338225	C7orf41	-0.482	4.955e-52
cg12483545	SKI	-0.363	1.29e-28
cg06921011	PAX2	0.399	1.231e-34
cg09117114	SLC12A4	-0.405	7.493e-36
cg05355225	CA3	-0.507	3.962e-58
cg04212092	AHDC1	-0.357	1.175e-27
cg26567423	FLJ12825	0.35	1.38e-26
cg06839111	SLC12A4	-0.507	3.972e-58
cg17940464	SEC14L1	-0.367	2.657e-29
cg01558401	LOC728264	-0.61	4.853e-90
cg20701457	ICAM2	-0.576	2.066e-78
cg08648138	TGFBR3	-0.422	4.794e-39
cg02852670	KLHL33	-0.465	5.547e-48
cg04129430	CCDC36	-0.356	1.542e-27
cg04396791	SHANK2	0.389	7.324e-33
cg18940047	DPP6	-0.502	5.744e-57
cg12782180	LEP	-0.417	3.927e-38
cg14535980	C2orf40	-0.483	2.44e-52
cg02156380	KIAA1614	-0.642	1.481e-102
cg19594666	LEP	-0.373	3.053e-30
cg08677210	MSI2	0.409	1.498e-36
cg18653451	CCDC8	-0.537	1.905e-66
cg04622024	EPHA10	0.514	4.347e-60
cg19449565	HDAC4	-0.317	9.182e-22
cg07895203	PALLD	-0.323	1.165e-22
cg02732252	CLDN6	-0.312	3.522e-21
cg08264805	RUSC1	0.305	2.734e-20
cg27168573	PXN	-0.555	1.422e-71
cg16585132	FHL3	-0.342	2.102e-25
cg18652900	PGLYRP2	0.374	1.955e-30
cg09581611	SLC12A4	-0.31	6.622e-21
cg06692785	KIAA1614	-0.582	2.203e-80
cg15393022	SSBP3	-0.336	1.988e-24
cg20655350	GPBAR1	-0.483	3.367e-52
cg04415798	PAX9	0.33	1.327e-23
cg17674042	PACSIN1	0.4	6.365e-35
cg17384889	NKAPL	-0.699	1.01e-128
cg16651126	HOXA4	-0.629	2.001e-97
cg08423562	FHL3	-0.313	2.775e-21
cg04658021	PER1	-0.394	7.316e-34
cg08104202	C1orf114	-0.335	2.185e-24
cg05247914	FXYD1	-0.54	3.028e-67
cg05167251	HOXD9	-0.385	3.179e-32
cg03578926	SHANK2	0.361	2.972e-28
cg15726123	ALS2CL	-0.328	2.689e-23
cg17389928	ITGA9	-0.301	1.055e-19
cg20068058	CREB3L1	0.449	1.226e-44
cg23818870	C1orf114	-0.33	1.288e-23
cg09556700	SKI	-0.361	3.246e-28
cg26492368	SPAG6	-0.357	1.296e-27
cg10244666	WT1	0.344	1.038e-25
cg26924825	SLC12A4	-0.42	1.13e-38
cg16377117	LRP1	-0.658	3.005e-109
cg09102257	EGR1	-0.501	1.185e-56
cg18313416	NUP210	0.659	5.202e-110
cg00401972	CDH5	-0.309	8.011e-21
cg03532926	DPP6	-0.51	5.304e-59
cg00231389	ABAT	0.338	8.01e-25
cg15513743	TBX15	-0.52	1.054e-61
cg09803764	LAMB1	-0.483	3.894e-52
cg08034171	DCHS1	-0.347	3.82e-26
cg26118943	SNX18	-0.412	3.534e-37
cg27083087	VGLL4	-0.322	1.62e-22
cg10030791	SERPING1	-0.474	5.102e-50
cg22232207	CD40	-0.557	3.505e-72
cg04764012	CSDAP1	-0.337	1.084e-24
cg03502002	GALR1	-0.348	2.663e-26
cg02050917	SKI	-0.468	1.165e-48
cg19792599	DDX25	-0.454	1.225e-45
cg22620221	DPP6	-0.494	7.557e-55
cg10119075	ITIH5	-0.439	1.713e-42
cg20743134	C3orf64	-0.655	3.601e-108
cg00396667	PITX1	0.386	1.824e-32
cg17566175	DST	-0.461	3.622e-47
cg18555698	TEAD1	-0.387	1.47e-32
cg16987567	PHC2	-0.348	2.917e-26
cg11862665	MBNL2	-0.316	1.599e-21
cg06825512	APCDD1	-0.479	2.237e-51
cg21527078	VGLL4	-0.337	1.358e-24
cg12338137	TNS1	-0.574	1.144e-77
cg21504624	IL11RA	-0.492	2.529e-54
cg06360427	GALR1	-0.328	2.754e-23
cg25763393	ZNF578	-0.431	9.192e-41
cg18674980	CA3	-0.495	3.628e-55
cg08478116	SCG5	-0.414	1.802e-37
cg21244086	SHF	-0.467	1.356e-48
cg10222027	CSDAP1	-0.41	1.061e-36
cg11152302	NYNRIN	-0.45	9.678e-45
cg00840332	LEP	-0.37	1.069e-29
cg04654530	OTX1	0.546	4.491e-69
cg13391381	LOC158376	-0.685	6.089e-122
cg00410926	FAM166B	-0.426	8.798e-40
cg15171154	TGFBR2	-0.516	1.551e-60
cg07008193	CREB3L1	0.31	5.826e-21
cg22034968	BBC3	0.31	5.917e-21
cg11957331	TMEM145	0.316	9.335e-22
cg27067158	SLC2A4	-0.397	2.37e-34
cg23288059	CLEC14A	-0.367	3.566e-29
cg19589131	KIAA0754	-0.384	5.24e-32
cg01768328	WDR81	-0.341	3.437e-25
cg21547371	MUSTN1	-0.303	5.577e-20
cg10717869	SLC41A1	-0.303	5.794e-20
cg21450888	DNM3	-0.382	1.131e-31
cg21202716	SHANK2	0.345	9.644e-26
cg10026317	TAL1	-0.497	1.579e-55
cg07419011	PXN	-0.349	1.775e-26
cg13958426	C1orf114	-0.336	1.498e-24
cg08875705	IFFO1	-0.568	7.755e-76
cg08220966	MMRN2	-0.536	3.435e-66
cg06485521	KLHL31	-0.421	7.597e-39
cg21884231	SLC7A14	-0.402	2.59e-35
cg09823543	SRF	-0.393	1.129e-33
cg09284275	MYH11	-0.322	1.423e-22
cg06222062	PLA2G5	-0.411	8.049e-37
cg01668352	SRGAP1	0.304	7.766e-29
cg02534163	ENPP2	-0.531	1.122e-64
cg27032232	DPP6	-0.5	1.641e-56
cg25813936	GNE	-0.303	5.217e-20
cg02254461	CSRNP1	-0.342	2.449e-25
cg12264626	CA3	-0.45	8.138e-45
cg05374982	SDC3	-0.471	1.656e-49
cg07605135	HADHA	-0.323	1.329e-22
cg03930313	ARHGAP23	-0.343	1.884e-25
cg17338816	IQCE	0.331	8.423e-24
cg25339566	TCTEX1D1	-0.311	4.461e-21
cg06571407	CD40	-0.576	2.284e-78
cg17147317	CR1	-0.39	4.438e-33
cg03989260	TBX15	-0.541	1.39e-67
cg06970510	GRASP	-0.343	1.472e-25
cg02556634	PPP2R2C	0.518	3.462e-61
cg25951981	GABRA4	-0.368	2.288e-29
cg02310103	CYB561D2	0.348	2.998e-26
cg18091615	CREB3L2	-0.484	2.216e-52
cg00863893	TIMP2	-0.457	2.702e-46
cg14523847	DPP6	-0.508	1.703e-58
cg17580614	ADORA2B	-0.521	6.845e-62
cg15555527	ANTXR2	-0.325	6.967e-23
cg18998365	NR3C1	-0.484	2.137e-52
cg03024301	TRAM2	-0.437	4.749e-42
cg12468774	CCDC36	-0.401	4.393e-35
cg05844977	GNE	-0.301	9.034e-20
cg13853046	2019-09-04	-0.461	4.849e-47
cg14254433	PACSIN1	0.411	5.902e-37
cg11664987	EPHA10	0.536	3.801e-66
cg18361975	EFNA5	-0.407	3.108e-36
cg07974511	OTX1	0.594	1.782e-84
cg20911718	NYNRIN	-0.458	2.131e-46
cg15807046	TRAM2	-0.369	1.557e-29
cg26127114	PARVA	-0.493	1.381e-54
cg06439941	GNG11	-0.538	9.123e-67
cg26476852	HOXA9	-0.58	1.158e-79
cg04488647	ARHGEF16	0.301	1.06e-19
cg08535978	MBNL1	-0.39	4.317e-33
cg26459819	C11orf93	-0.509	1.327e-58
cg00637687	PCSK1	-0.301	9.398e-20
cg14025021	MAP1A	-0.433	3.666e-41
cg21645554	C11orf93	-0.533	2.911e-65
cg17496788	DDR2	-0.432	6.383e-41
cg26727032	SLC12A4	-0.554	1.671e-71
cg26214742	H2AFY	0.514	5.331e-60
cg24957518	TRPM1	-0.301	8.581e-20
cg13476133	GCK	-0.383	7.591e-32
cg04534765	GALR1	-0.306	2.075e-20
cg13879483	USP44	-0.635	1.33e-99
cg26530485	LUZP1	-0.399	9.286e-35
cg22867719	IFFO2	-0.541	1.591e-67
cg14350800	VAV2	0.334	3.374e-24
cg13683626	BICD2	-0.377	6.099e-31
cg18568061	PTRF	-0.55	4.079e-70
cg16310003	HPD	-0.517	1.058e-60
cg27300829	ITM2B	-0.409	1.805e-36
cg13470462	BOC	-0.62	1.063e-93
cg24936781	INPP4B	0.32	3.229e-22
cg07660236	ZSCAN12	-0.313	2.55e-21
cg16110455	HSPB7	-0.537	2.511e-66
cg11884704	SLC25A25	-0.301	9.748e-20
cg07952182	DDR2	-0.427	4.869e-40
cg10896862	MPZ	-0.414	1.588e-37
cg25316749	C11orf93	-0.478	4.011e-51
cg08481075	COL11A2	-0.473	5.842e-50
cg03758047	C6orf145	-0.375	1.483e-30
cg15455864	SYMPK	0.308	1.374e-20
cg12196406	FXYD1	-0.545	1.166e-68
cg14414903	HDAC4	-0.302	7.176e-20
cg13509363	C9orf172	0.488	1.578e-53
cg22981993	ALS2CR11	-0.448	2.257e-44
cg04127342	PENK	-0.399	1.117e-34
cg06942814	HOXA4	-0.595	9.831e-85
cg00174500	CMTM5	-0.538	1.193e-66
cg12361088	NAV2	-0.348	2.836e-26
cg13561879	UNC5D	-0.303	5.931e-20
cg03760839	TBX15	-0.452	3.17e-45
cg17480760	CA3	-0.37	1.022e-29
cg07207367	SLC12A4	-0.451	4.691e-45
cg13880167	PLAT	-0.382	1.227e-31
cg24960947	GAL3ST3	-0.315	1.449e-21
cg21647035	EPHA2	-0.622	1.107e-94
cg23737737	IFFO1	-0.583	1.597e-80
cg00185066	SPRY2	-0.526	2.123e-63
cg14499274	VAV2	0.331	1.063e-23
cg22289837	CA3	-0.414	1.578e-37
cg02633729	DNM3	-0.338	1.019e-24
cg15780361	ALS2CR11	-0.508	2.204e-58
cg16695890	PGLYRP2	0.41	8.921e-37
cg09404516	SPTBN1	-0.512	1.242e-59
cg10960266	VGLL4	-0.356	1.901e-27
cg09124223	DPP6	-0.464	7.722e-48
cg20899625	PLXNA1	-0.443	3.137e-43
cg12727940	PLSCR4	-0.346	6.337e-26
cg14564076	DPP6	-0.471	1.7e-49
cg00499837	PVRL1	-0.316	9.598e-22
cg00002719	C1orf114	-0.338	1.052e-24
cg00100121	C1orf114	-0.33	1.201e-23
cg15608892	PLXNA1	-0.46	6.146e-47
cg03678566	LRP5	-0.335	2.244e-24
cg03699566	FOLR1	-0.591	1.94e-83
cg16206460	PGLYRP2	0.386	2.132e-32
cg01613249	SPTBN1	-0.428	3.585e-40
cg14726637	CR1	-0.388	9.919e-33
cg20444218	ARHGEF17	-0.376	9.51e-31
cg09096031	RFTN2	-0.457	3.712e-46
cg01881444	C3orf64	-0.654	8.328e-108
cg01979888	IFFO1	-0.597	1.548e-85
cg23955161	C6orf145	-0.409	1.454e-36
cg04739647	HOXD9	-0.385	2.683e-32
cg14218053	TNXB	-0.356	2.096e-27
cg08582356	CA3	-0.418	2.647e-38
cg08384155	SYNPO2	-0.476	1.5e-50
cg07703401	HBQ1	-0.32	2.738e-22
cg24996565	TCL1A	-0.314	1.748e-21
cg13242090	PDLIM1	-0.302	6.959e-20
cg22902089	CREB3L1	0.433	2.841e-41
cg04020713	TENC1	-0.377	6.526e-31
cg26860604	WWP2	-0.311	4.468e-21
cg07560510	CA3	-0.443	3.68e-43
cg17178220	DNM3	-0.315	1.435e-21
cg04612444	PENK	-0.414	1.48e-37
cg09757859	SYNPO2	-0.448	2.616e-44
cg06998282	ENPP2	-0.536	5.795e-66
cg05138949	IL17RD	-0.494	5.167e-55
cg15613420	H2AFY	0.493	1.233e-54
cg00314029	RBMS1	-0.497	1.387e-55
cg09841788	SPTB	-0.305	3.007e-20
cg09664479	CD82	-0.429	2.245e-40
cg18869061	LYSMD4	-0.392	1.983e-33
cg00741410	TAS1R1	-0.692	1.208e-125
cg22400703	CNRIP1	-0.516	1.679e-60
cg08680048	ITPKA	0.451	5.883e-45
cg19830270	ZNF208	-0.402	2.756e-35
cg15374435	SPRY2	-0.602	3.396e-87
cg20719980	CRIM1	-0.38	2.257e-31
cg18582992	SHF	-0.353	4.343e-27
cg03143849	CDKN1C	-0.532	5.296e-65
cg01038597	BCKDK	0.31	6.024e-21
cg06694446	CCDC50	-0.559	6.651e-73
cg15528736	FCGRT	-0.424	1.802e-39
cg03065308	IFNGR1	-0.587	8.439e-82
cg05587394	KLHL29	-0.377	8.608e-31
cg15299510	TACC1	-0.392	1.841e-33
cg05374271	RGS2	-0.58	1.302e-79
cg22369786	SPRY2	-0.539	4.435e-67
cg06355129	NES	-0.528	6.087e-64
cg22740835	DDR2	-0.404	1.255e-35
cg12982322	WT1	0.307	1.899e-20
cg13419986	TNS1	-0.454	1.139e-45
cg10305789	PPP1R16B	-0.53	1.717e-64
cg09487449	KPTN	0.302	8.33e-20
cg19651694	PHOX2A	-0.316	9.286e-22
cg25904585	TP53AIP1	-0.363	1.644e-28
cg17840719	ZNF454	-0.602	4.212e-87
cg04475027	TMEM132C	-0.42	1.011e-38
cg02338778	KLHL29	-0.434	2.497e-41
cg19775206	FAM181A	-0.511	3.819e-59
cg24182521	PLTP	-0.543	5.06e-68
cg01047555	C6orf174	-0.379	3.033e-31
cg18361098	PAX9	0.352	1.207e-26
cg13692543	RUSC2	-0.428	2.862e-40
cg12374721	C17orf93	0.416	8.7e-38
cg24002149	DNM3	-0.315	1.344e-21
cg14580211	C5orf62	-0.597	2.861e-85
cg26371327	EPHA2	-0.609	1.498e-89
cg21232625	COL11A2	-0.451	5.25e-45
cg12763828	SLC2A5	-0.339	5.562e-25
cg24212471	GDPD5	-0.406	5.133e-36
cg21217846	S100A5	-0.34	4.533e-25
cg24161793	ITPRIPL1	-0.775	5.064e-176
cg13828579	GSN	-0.486	7.929e-53
cg05390307	FEZ1	-0.417	4.04e-38
cg25647583	FES	-0.476	1.399e-50
cg04070601	FMNL3	-0.371	7.09e-30
cg04276417	ITGB1	-0.383	8.183e-32
cg02595219	KCNE3	-0.305	2.7e-20
cg21212076	FAM166B	-0.438	2.961e-42
cg02569115	TIMP2	-0.341	3.188e-25
cg21525330	SYNPO	-0.552	8.936e-71
cg13288195	FBXL22	-0.359	5.951e-28
cg11775521	KCNE3	-0.339	6.544e-25
cg21971621	SNX32	-0.493	1.068e-54
cg05520409	SOX8	-0.408	2.105e-36
cg03241461	SVIL	-0.46	6.222e-47
cg21488066	ZSCAN12	-0.31	7.568e-21
cg13712023	ARAP3	-0.525	6.868e-63
cg27267227	SEZ6L2	0.376	1.281e-30
cg00824018	INA	-0.433	2.924e-41
cg08129583	GYPC	-0.424	2.333e-39
cg07563400	ADORA2B	-0.511	2.941e-59
cg13492803	SCG5	-0.491	4.306e-54
cg07257505	MYH10	-0.314	1.952e-21
cg09085932	GRK5	-0.374	2.602e-30
cg11397301	SCG5	-0.538	1.44e-66
cg10397440	PENK	-0.466	2.702e-48
cg27461196	FXYD1	-0.479	3.38e-51
cg19785066	CD40	-0.471	2.241e-49
cg01190109	PLEKHM3	-0.386	2.473e-32
cg26465391	ZNF154	-0.633	6.396e-99
cg15177613	TSKS	-0.348	3.307e-26
cg13694343	TIMP2	-0.489	1.009e-53
cg18320766	EPS8L1	0.461	3.749e-47
cg26827653	FEZ1	-0.439	1.797e-42
cg00017489	DPP6	-0.482	4.21e-52
cg08690876	CYB5R3	-0.481	9.328e-52
cg25952581	HOXA4	-0.629	1.896e-97
cg00886598	SEPP1	-0.397	2.924e-34
cg22165175	KCNA2	-0.481	8.079e-52
cg13227481	DES	-0.423	2.881e-39
cg07171504	KLF10	-0.399	1.198e-34
cg07657465	ZNF208	-0.639	3.558e-101
cg26405020	FES	-0.505	9.324e-58
cg22402467	C1S	-0.366	4.19e-29
cg00076538	EGFLAM	-0.428	3.107e-40
cg10789956	DPYSL2	-0.428	3.855e-40
cg15165122	ANKRD53	-0.58	1.135e-79
cg27252696	SIM1	-0.369	1.399e-29
cg21880888	DDR2	-0.388	1.064e-32
cg00005112	WWP2	-0.355	2.296e-27
cg23366166	FEZ1	-0.379	3.143e-31
cg05504759	DUSP7	-0.585	2.664e-81
cg04846710	LIX1L	-0.62	9.969e-94
cg04321618	HOXA4	-0.587	4.828e-82
cg03980408	FKBP1A	-0.308	1.129e-20
cg13816466	LOC158376	-0.723	3.091e-142
cg01902605	BHMT2	-0.585	2.254e-81
cg00765128	NKAPL	-0.62	6.131e-94
cg16136290	C1orf183	-0.329	1.789e-23
cg17419888	KLHL29	-0.387	1.455e-32
cg17214107	FGF2	-0.656	1.367e-108
cg05230834	SAMD12	0.403	1.651e-35
cg25390440	GYPC	-0.457	2.845e-46
cg23369564	PLEKHO1	-0.322	1.693e-22
cg10829629	MMRN2	-0.444	1.466e-43
cg07931411	PGLYRP2	0.387	1.545e-32
cg26851107	SHANK2	0.357	1.184e-27
cg21252483	TULP2	-0.413	2.977e-37
cg04299389	LOC284798	-0.414	1.562e-37
cg13492692	LHX2	0.467	1.473e-48
cg02709432	ENPP2	-0.44	1.331e-42
cg06714705	OLFML1	-0.572	5.253e-77
cg00522048	GRK5	-0.361	3.294e-28
cg01792616	SRL	-0.455	8.53e-46
cg10122865	OTX1	0.558	1.367e-72
cg05592114	C1R	-0.499	3.444e-56
cg04957757	ST3GAL2	-0.53	1.827e-64
cg09375033	DZIP1L	-0.575	7.423e-78
cg19317715	AOC2	-0.423	3.583e-39
cg25117600	SLC2A9	-0.372	4.931e-30
cg09225457	NXPH1	0.343	1.428e-25
cg13721134	CA3	-0.428	2.781e-40
cg15925365	GSTA4	-0.532	6.714e-65
cg26523005	ZNF662	-0.604	8.953e-88
cg17105014	GYPC	-0.415	1.117e-37
cg17356718	HDAC4	-0.336	1.55e-24
cg08170227	ACTN1	-0.342	2.372e-25
cg20321801	CD81	-0.301	1.082e-19
cg03348397	RGS20	-0.402	3.244e-35
cg22802813	USP44	-0.612	9.083e-91
cg03217795	PRKCB	-0.371	6.308e-30
cg10184889	CA3	-0.427	4.439e-40
cg04539111	SLC12A4	-0.42	1.128e-38
cg07198552	CDH4	-0.416	7.291e-38
cg19506623	RBMS1	-0.42	1.234e-38
cg00777079	SERPINF1	-0.525	4.643e-63
cg14582763	ZNF578	-0.38	2.041e-31
cg19797376	TAL1	-0.479	2.454e-51
cg14826711	C1orf114	-0.325	7.227e-23
cg19170009	VIM	-0.432	4.221e-41
cg02940562	TFAP4	0.334	3.341e-24
cg22377043	MAP1A	-0.409	1.652e-36
cg26924440	IFFO2	-0.529	3.897e-64
cg09700701	GAL3ST3	-0.356	1.639e-27
cg09859596	ALPL	-0.439	2.368e-42
cg13870494	MAMDC2	-0.395	6.875e-34
cg03689092	LIMS2	-0.31	7.148e-21
cg18063017	LHX4	0.306	2.344e-20
cg12840719	CDKN2A	0.346	7.54e-26
cg03727673	RAP1GAP	0.302	6.568e-20
cg26521404	HOXA9	-0.49	5.974e-54
cg05957749	KIAA0754	-0.407	3.138e-36
cg07300846	SEZ6L2	0.355	2.484e-27
cg15053022	ATP4A	-0.375	1.476e-30
cg21329507	FAM70A	-0.328	2.132e-23
cg21581504	CNRIP1	-0.477	1.071e-50
cg15206981	SPRY1	-0.339	1.011e-24
cg03175653	GALR1	-0.311	4.684e-21
cg06909469	ITPRIPL1	-0.737	1.949e-150
cg11744144	AOC3	-0.571	1.249e-76
cg09411212	POPDC2	-0.42	1.014e-38
cg20974609	HOXA5	-0.405	9.445e-36
cg10933003	HAND2	-0.363	2.468e-28
cg15310492	KCNA4	-0.448	3.066e-44
cg26844246	TLX3	-0.415	1.007e-37
cg16117799	PRDM8	-0.328	2.771e-23
cg25009498	FOXK2	0.379	3.545e-31
cg12947833	HSPB2	-0.632	1.211e-98
cg07876788	TMEM140	-0.516	1.496e-60
cg01851672	PPAP2A	-0.382	9.018e-32
cg19256731	SIRPA	-0.677	5.154e-118
cg23028772	DDR2	-0.37	1.2e-29
cg07665510	CUEDC1	0.331	9.528e-24
cg02285920	JAK3	-0.5	2.425e-56
cg08710564	ST5	-0.61	5.912e-90
cg09499849	ACVR1	-0.346	6.751e-26
cg24306340	CACHD1	-0.483	4.147e-52
cg25071651	DDIT4L	-0.327	3.316e-23
cg21472506	OTX1	0.583	1.872e-80
cg21097036	C6orf174	-0.402	2.552e-35
cg13283635	COL9A3	-0.35	1.283e-26
cg20438472	EPHB3	-0.428	3.474e-40
cg26306476	PRR22	0.348	2.679e-26
cg03940047	EEF1A2	0.636	4.49e-100
cg11706835	CSDAP1	-0.315	1.601e-21
cg14943722	HYAL1	-0.619	1.377e-93
cg22800743	FLJ22536	-0.356	2.043e-27
cg11694519	CRYAB	-0.675	5.169e-117
cg25630910	CDK2AP1	-0.413	2.938e-37
cg12411964	PDE4B	-0.314	2.279e-21
cg17380661	SIM1	-0.364	1.102e-28
cg00711291	SDK2	-0.416	7.057e-38
cg05099508	SPAG6	-0.345	8.06e-26
cg23229261	OTX1	0.478	4.268e-51
cg22226656	KIF26B	0.379	3.969e-31
cg14159342	TP73	0.394	9.036e-34
cg14067761	KLHL29	-0.368	2.067e-29
cg16427420	CYGB	-0.337	1.336e-24
cg21154627	SLC7A14	-0.406	5.567e-36
cg21929564	CCDC152	-0.384	4.513e-32
cg02019444	ITSN1	-0.502	5.171e-57
cg00028935	ZIC4	0.305	2.719e-20
cg25529875	GFOD1	-0.36	3.823e-28
cg23178195	FXYD1	-0.424	1.78e-39
cg11789612	ITPKA	0.514	4.803e-60
cg24020152	KIAA0922	-0.364	1.051e-28
cg14171824	PRKCZ	0.511	2.655e-59
cg05497345	ITPRIPL1	-0.676	6.481e-117
cg06032021	MYOZ1	-0.441	6.216e-43
cg01574788	SNX29	-0.319	4.826e-22
cg26514793	CHST3	-0.724	1.474e-142
cg07622096	C2orf48	0.322	1.612e-22
cg07084627	NFIL3	-0.505	1.281e-57
cg18358621	SCG5	-0.427	4.515e-40
cg00498804	ST5	-0.4	8.094e-35
cg07028914	TBX18	-0.378	4.696e-31
cg25762679	VCAM1	-0.396	3.478e-34
cg16001495	SIM2	0.468	7.944e-49
cg19701087	GSTA4	-0.536	3.18e-66
cg01135780	EBF1	-0.361	3.399e-28
cg06325209	DDR2	-0.387	1.182e-32
cg14397893	KLHL29	-0.38	2.321e-31
cg05223396	SH3PXD2B	-0.382	1.07e-31
cg27248029	SLC39A11	0.447	4.557e-44
cg21684012	SIM1	-0.378	5.413e-31
cg24031355	SPAG6	-0.357	1.183e-27
cg19808205	TCTEX1D1	-0.341	3.801e-25
cg06885583	MRVI1	-0.385	3.823e-32
cg06851000	TRIM62	0.42	1.249e-38
cg04523603	TP73	0.332	7.189e-24
cg02619001	NGFR	-0.422	4.142e-39
cg23537932	GRK5	-0.338	9.663e-25
cg17552116	PLXNA1	-0.4	6.981e-35
cg00239353	IL32	-0.428	3.474e-40
cg23162647	DKK3	-0.329	1.922e-23
cg10600536	FAM180B	-0.453	1.837e-45
cg11036833	CDO1	-0.495	4.196e-55
cg23002721	PLEKHA4	-0.355	2.119e-27
cg04146745	ZNF662	-0.599	3.197e-86
cg18607411	SPRY2	-0.555	1.213e-71
cg21366688	SGK1	-0.406	5.06e-36
cg08523456	RAB8A	0.341	3.691e-25
cg14192542	CCDC46	-0.525	4.442e-63
cg25210835	GSTM5	-0.585	1.999e-81
cg25542878	PPP2R2C	0.341	3.468e-25
cg14537332	SHANK2	0.378	5.451e-31
cg01913196	DCAF12L1	-0.41	9.023e-37
cg06290096	PHLDB1	-0.568	1.124e-75
cg24444059	LOC158376	-0.72	3.23e-140
cg21187352	GRM7	-0.318	5.591e-22
cg03491584	JAK3	-0.4	8.32e-35
cg15182643	EGFLAM	-0.339	6.07e-25
cg02874376	DLK1	-0.4	5.922e-35
cg13691247	ATP5G2	0.326	4.519e-23
cg01034813	GTF3C1	0.327	2.99e-23
cg27606499	ZIC4	-0.439	2.214e-42
cg00549475	TMEM220	-0.555	1.142e-71
cg22462235	LEFTY2	-0.511	3.819e-59
cg24033558	SHF	-0.304	3.933e-20
cg01268824	ZNF154	-0.649	2.487e-105
cg06466796	TNS1	-0.35	1.707e-26
cg07499553	LOC134466	-0.514	4.206e-60
cg24467349	GSTM5	-0.581	5.253e-80
cg27368726	C2orf58	-0.383	7.054e-32
cg25970832	DSC3	-0.478	4.587e-51
cg04452432	CX3CL1	-0.673	2.731e-116
cg26389330	SPARC	-0.319	4.061e-22
cg05363616	TBX15	-0.456	4.073e-46
cg21988119	JAK3	-0.506	4.801e-58
cg24004007	FBXL22	-0.358	9.194e-28
cg01471196	ZNF334	-0.712	6.921e-136
cg19984911	SYNPO	-0.356	1.834e-27
cg03990033	CD34	-0.318	6.358e-22
cg03625109	DBC1	-0.483	2.851e-52
cg03773647	YPEL4	-0.44	1.129e-42
cg18952647	BNC1	-0.492	2.718e-54
cg19942459	SHANK2	0.371	8.108e-30
cg08657492	HOXA4	-0.555	9.316e-72
cg17226446	KIAA0922	-0.484	2.308e-52
cg22486834	GSTA4	-0.529	3.495e-64
cg06361405	ARL3	0.317	8.013e-22
cg04726374	PTRF	-0.338	9.038e-25
cg04636402	NRG2	-0.482	6.009e-52
cg10547908	FAM174B	0.387	1.584e-32
cg18016254	PARP15	-0.394	8.252e-34
cg16014606	MRVI1	-0.345	9.085e-26
cg02082083	PLA2G5	-0.312	3.456e-21
cg05233670	CORO1C	-0.375	1.715e-30
cg04508114	ABLIM1	-0.321	2.137e-22
cg20712415	SCHIP1	-0.609	7.55e-90
cg12391352	ANKS1B	0.39	5.134e-33
cg22888055	ITPKA	0.556	6.189e-72
cg03345454	FZD7	-0.628	8.637e-97
cg16516248	WWP2	-0.379	3.772e-31
cg13246235	PHACTR1	-0.391	3.369e-33
cg15364504	ACTN1	-0.507	3.554e-58
cg26334209	FRMD4A	-0.43	1.527e-40
cg11369206	C3orf64	-0.629	3.16e-97
cg24628744	H2AFY	0.443	2.682e-43
cg26292150	ZDHHC19	-0.307	1.472e-20
cg11625933	GBE1	-0.363	1.189e-28
cg20029745	DSC3	-0.488	1.57e-53
cg24266651	OLFML1	-0.46	7.623e-47
cg22642777	PPP2R2B	-0.362	2.055e-28
cg07570498	PHC2	-0.34	4.568e-25
cg00680551	NCALD	-0.549	6.786e-70
cg01562813	NUP210	0.597	1.656e-85
cg21367811	HOXA4	-0.379	3.38e-31
cg21172458	CA3	-0.382	1.179e-31
cg07142010	ALPL	-0.432	5.023e-41
cg04867652	SEC14L1	-0.385	2.624e-32
cg04436818	PAX2	0.393	1.137e-33
cg04694437	MEF2C	-0.482	6.44e-52
cg13683990	COL11A2	-0.429	2.333e-40
cg20161227	TNXB	-0.447	4.094e-44
cg08661164	RPL5	-0.332	6.337e-24
cg01832036	DLX4	0.388	8.266e-33
cg09397246	FES	-0.46	7.133e-47
cg07378309	FBXO40	-0.38	1.871e-31
cg08509840	SLC41A3	-0.353	4.762e-27
cg00812833	PLD5	-0.422	4.202e-39
cg21117965	SPEG	-0.352	7.846e-27
cg05724197	CX3CL1	-0.691	4.165e-125
cg14684434	SNX18	-0.337	1.166e-24
cg17745234	TMPRSS6	0.52	1.324e-61
cg19944656	TIMP2	-0.401	4.896e-35
cg25364619	NXN	-0.461	4.265e-47
cg01550148	H2AFY	0.445	1.125e-43
cg24645214	RGS20	-0.368	1.85e-29
cg16556145	CLDN10	-0.465	6.021e-48
cg03338754	F7	0.424	1.925e-39
cg09549813	C16orf5	-0.492	2.399e-54
cg07074666	EFR3B	0.431	8.749e-41
cg15744134	SCG5	-0.478	5.872e-51
cg13569051	GSN	-0.425	1.452e-39
cg21657577	ZNF578	-0.392	1.56e-33
cg09025327	H6PD	-0.355	2.672e-27
cg15373592	DST	-0.404	1.297e-35
cg01381846	HOXA9	-0.482	7.001e-52
cg02792792	CDO1	-0.505	1.192e-57
cg19484420	GYPC	-0.478	6.07e-51
cg23489434	FLJ12825	0.402	3.688e-35
cg22670329	CXCL6	-0.421	9.136e-39
cg25610515	LUZP1	-0.351	9.508e-27
cg24680586	INA	-0.427	6.179e-40
cg04610274	TSKU	-0.38	2.021e-31
cg08490115	KCNA4	-0.425	1.089e-39
cg19169154	MFAP4	-0.392	1.768e-33
cg26380291	TCF7L2	-0.416	8.717e-38
cg05485060	CTNNAL1	-0.303	5.319e-20
cg14080475	AKNA	-0.454	1.347e-45
cg12699371	GALR1	-0.303	5.396e-20
cg03890691	DOC2A	0.426	9.633e-40
cg27035251	JAK3	-0.333	4.754e-24
cg10693390	PARVA	-0.352	7.588e-27
cg15044957	KCNA4	-0.422	5.331e-39
cg27326113	NECAB1	-0.33	1.359e-23
cg00961617	PPP1R1B	-0.469	5.824e-49
cg17471939	TP73	0.413	2.776e-37
cg01000615	ANKRD35	-0.53	1.609e-64
cg23278196	ATP5G2	0.335	2.331e-24
cg03074946	PXN	-0.363	1.448e-28
cg23241781	SLC8A3	-0.302	7.592e-20
cg07783282	USP44	-0.55	3.407e-70
cg08626131	SEPP1	-0.539	4.911e-67
cg03900143	ZIC4	-0.422	4.557e-39
cg19194373	EDN3	-0.358	7.48e-28
cg09863247	PLTP	-0.531	8.788e-65
cg25720804	TLX3	-0.408	2.093e-36
cg11861562	TAGLN	-0.361	2.513e-28
cg26359133	SH2B3	-0.404	1.426e-35
cg10379890	IRF4	-0.356	2.008e-27
cg06126713	SOSTDC1	-0.556	3.988e-72
cg07436701	MMRN2	-0.512	1.719e-59
cg09180848	BNC1	-0.464	7.709e-48
cg15894581	FBXL22	-0.347	4.788e-26
cg06654628	SYNPO	-0.478	4.093e-51
cg17279458	ZNF502	-0.656	1.356e-108
cg20122518	HEATR2	0.32	2.673e-22
cg03079733	RIPK4	-0.307	1.816e-20
cg12193731	ACVRL1	-0.339	7.533e-25
cg13016916	CREB3L2	-0.442	5.561e-43
cg04452959	ENPP2	-0.467	1.707e-48
cg18009321	LOC284798	-0.373	3.959e-30
cg08764162	ZNF438	-0.301	9.111e-20
cg17918556	LASS6	0.447	5.043e-44
cg10136354	EMX1	0.439	2.353e-42
cg00812557	TBC1D1	-0.301	1.097e-19
cg06968912	PTRF	-0.497	1.088e-55
cg16038120	FOXG1	-0.445	1.064e-43
cg02156680	ENPP2	-0.45	7.604e-45
cg11050612	WWTR1	-0.539	8.04e-67
cg10529470	SH3PXD2B	-0.342	2.45e-25
cg08872742	CDH5	-0.308	1.269e-20
cg21834604	VGLL4	-0.364	9.723e-29
cg03078169	FXYD1	-0.343	1.602e-25
cg20048045	CHST3	-0.489	1.201e-53
cg08452338	WWTR1	-0.467	2.059e-48
cg11690979	C1orf230	0.383	6.392e-32
cg12739419	CAV2	-0.546	4.811e-69
cg23697546	HOXC4	0.326	5.278e-23
cg18404374	LRRC3B	-0.425	1.132e-39
cg13826247	HOXC4	0.337	1.167e-24
cg09321400	SLC6A2	-0.532	7.621e-65
cg12604950	KIAA1614	-0.451	6.285e-45
cg08791347	FRMD4A	-0.369	1.785e-29
cg23726483	TINAGL1	-0.435	1.476e-41
cg17485681	CDH23	-0.336	1.572e-24
cg18394340	H2AFY	0.422	4.507e-39
cg04368094	PELI2	-0.4	6.147e-35
cg09695430	WT1	0.37	9.503e-30
cg07519235	GPRC5B	-0.629	3.252e-97
cg12930727	HYAL1	-0.567	2.728e-75
cg01747222	CMTM5	-0.588	2.135e-82
cg07306331	TNXB	-0.301	8.422e-20
cg01051098	LGALS3	-0.361	2.541e-28
cg15142477	RNF165	-0.322	1.863e-22
cg00209038	LHCGR	-0.331	8.202e-24
cg19816811	HOXA6	-0.49	8.198e-54
cg26778345	ABAT	0.454	1.077e-45
cg20909017	ITGA5	-0.406	6.853e-36
cg17714025	KCNA4	-0.396	4.237e-34
cg18932798	INA	-0.478	5.331e-51
cg02779016	MAP1A	-0.315	1.299e-21
cg08271229	SKI	-0.459	1.145e-46
cg17373442	CHST2	-0.561	1.382e-73
cg17344906	NFIX	-0.405	9.55e-36
cg25078444	FOXG1	-0.4	6.686e-35
cg14470895	CDO1	-0.479	3.062e-51
cg21287054	TTYH1	-0.52	1.334e-61
cg12070159	RGS20	-0.343	1.762e-25
cg01158277	CRYAB	-0.597	2.155e-85
cg00676030	FGFR1	-0.398	1.922e-34
cg07857040	IFT140	0.311	5.061e-21
cg00040268	HOXA3	-0.35	1.306e-26
cg00794881	PAX7	0.344	1.316e-25
cg01874869	H2AFY	0.466	2.904e-48
cg21601837	ALDH1L1	-0.404	1.404e-35
cg17929951	CD40	-0.416	7.132e-38
cg00986824	KCNC2	-0.344	1.091e-25
cg03878190	FAM134A	0.339	5.99e-25
cg21550024	FGF2	-0.617	1.438e-92
cg05996671	MYLK	-0.306	1.939e-20
cg14565781	BTBD19	-0.309	8.876e-21
cg01908177	BOC	-0.65	5.274e-106
cg12483476	GRM6	-0.398	1.47e-34
cg22444445	EFR3B	0.417	4.314e-38
cg21680719	FHL3	-0.33	1.21e-23
cg14625175	HOXA10	-0.371	6.897e-30
cg07204280	CIDEA	-0.333	4.797e-24
cg02029908	DUSP1	-0.368	2.544e-29
cg24885556	ITGA7	-0.362	1.88e-28
cg23901852	FAT4	-0.329	1.622e-23
cg18596947	FAM181A	-0.483	3.875e-52
cg24541550	MRVI1	-0.346	5.524e-26
cg15534755	TAGLN	-0.425	1.426e-39
cg13391820	CCND2	-0.343	1.63e-25
cg19577548	PTGIS	-0.395	5.066e-34
cg21727359	FAM46A	-0.537	2.032e-66
cg07878486	ZNF132	-0.522	4.473e-62
cg02991338	FOXG1	-0.342	2.662e-25
cg13804575	ZNF462	-0.602	5.352e-87
cg06312813	CXCL2	-0.55	3.416e-70
cg00310940	SLC2A5	-0.384	4.889e-32
cg03205103	EGFLAM	-0.366	4.189e-29
cg13081009	RERE	-0.365	7.589e-29
cg16588163	IL1RAP	-0.371	5.934e-30
cg04415176	HOXD13	-0.323	1.212e-22
cg10513330	PLB1	-0.415	1.028e-37
cg07888884	KSR1	-0.329	1.961e-23
cg05538432	C1S	-0.306	2.282e-20
cg00582971	GRM6	-0.306	2.396e-20
cg01373189	N4BP2L1	-0.434	2.146e-41
cg24783499	ZC3H3	0.304	4.576e-20
cg07317062	HOXA4	-0.498	5.996e-56
cg07135629	AQP1	-0.718	4.01e-139
cg10552126	DPP6	-0.316	1.066e-21
cg10708955	PER1	-0.349	1.759e-26
cg11577716	C20orf26	0.364	8.565e-29
cg25984671	TCF15	-0.483	3.84e-52
cg10380019	INPP4B	0.308	1.394e-20
cg02772995	RBMS1	-0.477	1.615e-50
cg06763161	PHC2	-0.336	1.727e-24
cg11873462	ZC3H3	0.409	2.037e-36
cg14120049	HSPB6	-0.361	3.216e-28
cg08293528	CDH23	-0.346	6.84e-26
cg14409958	ENPP2	-0.531	1.095e-64
cg10130564	TAGLN	-0.374	2.495e-30
cg21214613	HSPB7	-0.444	1.984e-43
cg23180938	CDO1	-0.489	1.362e-53
cg07820868	TBX15	-0.389	7.455e-33
cg08193579	LRRC34	-0.563	3.064e-74
cg21271753	TMPRSS6	0.52	1.349e-61
cg13997864	ITPRIPL1	-0.632	2.331e-98
cg16092390	MYH9	-0.332	6.265e-24
cg15283950	MRVI1	-0.364	1.104e-28
cg08038054	GNG11	-0.403	1.972e-35
cg06719900	C11orf87	-0.333	4.247e-24
cg24315815	PLSCR4	-0.311	4.664e-21
cg18139641	CSRP1	-0.638	7.8e-101
cg19513834	POU3F3	-0.315	1.41e-21
cg07621385	MYLK	-0.367	3.402e-29
cg13210580	MPZ	-0.376	1.217e-30
cg07733851	NR3C1	-0.422	5.626e-39
cg18092028	CDH4	-0.379	3.222e-31
cg01578632	WWP2	-0.473	7.961e-50
cg20430047	C20orf26	0.389	6.675e-33
cg14042889	HOXA4	-0.314	2.053e-21
cg22550815	KANK2	-0.32	3.458e-22
cg00950718	CCDC19	0.477	1.059e-50
cg10403394	TPM1	-0.336	1.561e-24
cg19381811	UBA7	-0.421	6.668e-39
cg03562044	EPHX3	-0.337	1.334e-24
cg21710408	ZNF532	-0.351	1.08e-26
cg16209444	ACOX2	-0.383	6.482e-32
cg05924540	C4orf49	-0.314	2.216e-21
cg24927800	DES	-0.304	4.42e-20
cg09548780	TNS1	-0.36	4.054e-28
cg06235653	DNASE1L2	0.472	9.705e-50
cg26232945	PLEKHM3	-0.308	1.416e-20
cg27557378	DNASE1L2	0.503	3.65e-57
cg10300684	FOXG1	-0.306	1.936e-20
cg14151259	ID4	-0.56	3.744e-73
cg02681442	FOXG1	-0.359	5.826e-28
cg11814235	DSC3	-0.481	7.909e-52
cg21251018	NKAPL	-0.522	4.266e-62
cg12600174	HOXA9	-0.603	1.42e-87
cg22710065	TMC4	0.324	9.099e-23
cg18563413	VSIG10L	-0.349	2.448e-26
cg16835233	ZNF280B	-0.44	1.132e-42
cg14254720	LRRC8C	-0.53	2.393e-64
cg02493602	ME3	-0.647	8.743e-105
cg16032894	MPPED2	-0.364	1.092e-28
cg04981492	SYDE1	-0.367	2.688e-29
cg11203512	CCDC67	-0.432	4.277e-41
cg02622316	ZSCAN12	-0.366	5.482e-29
cg22498143	SPTBN4	0.422	5.764e-39
cg16826777	MAP3K14	-0.304	3.691e-20
cg13661519	HOXA2	-0.334	3.026e-24
cg04034685	ICAM2	-0.35	1.569e-26
cg14359292	HOXA4	-0.488	2.131e-53
cg20388732	STAT5A	-0.685	4.758e-122
cg20778451	ZNF454	-0.518	4.097e-61
cg02261899	DCAF12L1	-0.381	3.978e-31
cg16851417	SIM2	0.437	5.174e-42
cg04514123	SYNGR3	0.354	3.178e-27
cg09854626	SOX8	-0.315	1.679e-21
cg27324426	ZNF154	-0.651	2.615e-106
cg13081720	GPX3	-0.423	3.809e-39
cg02467858	TTC23	-0.482	1.715e-51
cg01335980	KIAA0556	0.308	1.07e-20
cg14883291	ME3	-0.679	5.541e-119
cg14794043	ZNF208	-0.45	8.051e-45
cg26566898	TAGLN	-0.358	8.555e-28
cg00810292	TBC1D4	-0.369	1.789e-29
cg03044249	WBSCR17	-0.436	6.871e-42
cg14328457	STAC2	-0.476	1.217e-50
cg05940984	WT1	0.345	8.05e-26
cg02571816	PPP1R14A	-0.457	3.431e-46
cg09812070	GABRA4	-0.301	9.733e-20
cg21996351	KLHDC8A	-0.319	3.97e-22
cg08575722	WT1	0.415	1.421e-37
cg27525524	EPHA2	-0.466	2.504e-48
cg10705541	ZNF334	-0.656	2.288e-108
cg16672562	HIF3A	-0.553	4.046e-71
cg23655970	PAX9	0.362	2.103e-28
cg26363759	SPSB1	-0.34	4.306e-25
cg16964716	TEX264	0.367	3.025e-29
cg26055950	TP73	0.439	2.19e-42
cg10132917	AQP1	-0.573	3.052e-77
cg06516124	WT1	0.33	1.481e-23
cg05376227	FMO6P	-0.369	3.141e-28
cg23189410	ZIC4	-0.362	2.261e-28
cg21384402	INA	-0.376	9.199e-31
cg14153069	PHYHD1	-0.387	1.509e-32
cg13488570	SKI	-0.452	3.721e-45
cg24535475	C1S	-0.323	1.392e-22
cg00054774	C2CD2	-0.555	1.133e-71
cg26843807	ABCA12	0.351	1.102e-26
cg07870237	ACSL6	0.315	1.619e-21
cg00754357	ZCCHC11	-0.398	1.695e-34
cg20427865	CX3CL1	-0.566	5.804e-75
cg12785342	ARL4A	-0.469	9.519e-47
cg17227967	C20orf103	0.372	4.395e-30
cg25459558	COL11A2	-0.417	4.842e-38
cg19142026	HOXA4	-0.523	2.036e-62
cg11121623	PELI2	-0.397	3.787e-34
cg10149582	CMTM5	-0.537	1.941e-66
cg12559208	TMC4	0.332	6.515e-24
cg24169822	HOXA4	-0.511	2.588e-59
cg20888142	SYN2	-0.576	3.256e-78
cg01872024	AMOTL1	-0.495	4.498e-55
cg18416576	HOXA10	-0.361	2.903e-28
cg18236571	PABPC4L	-0.594	1.986e-84
cg08159291	AJAP1	-0.372	4.772e-30
cg11827925	AQP1	-0.476	1.167e-50
cg17415451	CTNND2	0.397	2.618e-34
cg13757263	CACNA1D	0.301	8.837e-20
cg08120263	FOXG1	-0.349	2.29e-26
cg01753263	SH3PXD2B	-0.409	1.47e-36
cg09524907	XKR4	-0.318	6.222e-22
cg13977827	NFIB	-0.357	1.071e-27
cg06786372	HOXA2	-0.337	1.321e-24
cg19948393	ANKRD33	-0.32	2.969e-22
cg05915293	SYNGR3	0.382	1.164e-31
cg08009711	C2CD2	-0.426	8.969e-40
cg23491661	B4GALNT3	0.342	2.344e-25
cg17163168	TP73	0.549	8.764e-70
cg25075794	AQP1	-0.444	1.901e-43
cg26517714	TLX3	-0.394	8.02e-34
cg13909661	SSPN	-0.512	1.405e-59
cg10575261	ZNF454	-0.552	1.193e-70
cg10602757	FOXD4L1	0.343	1.422e-25
cg16615829	HSPB6	-0.362	2.065e-28
cg15999165	PAM	-0.488	2.201e-53
cg00043599	BTBD19	-0.332	6.453e-24
cg02186782	RYR3	-0.507	2.819e-58
cg03323067	TNS1	-0.459	9.276e-47
cg01415909	RTN4RL1	0.306	2.459e-20
cg23165899	ID4	-0.539	7.686e-67
cg01909856	NOTCH1	-0.613	3.147e-91
cg02697649	FZD7	-0.663	1.63e-111
cg00918944	LOC158376	-0.42	1.521e-38
cg06148118	LMO2	-0.325	6.231e-23
cg01994275	NXPH1	0.422	6.392e-39
cg26682580	TMEM132C	-0.388	1.073e-32
cg24570042	GLDN	-0.301	1.065e-19
cg03893271	WBSCR17	-0.461	3.759e-47
cg24563570	PHYHIPL	-0.429	2.15e-40
cg07469637	CDK6	-0.665	2.387e-112
cg18375642	FMO2	-0.365	5.703e-29
cg07186138	APOBEC3C	-0.741	1.259e-152
cg15617609	VPS37B	-0.327	3.853e-23
cg25044876	CYB5R3	-0.377	5.999e-31
cg18229178	HSPB6	-0.351	8.975e-27
cg14399183	GSN	-0.528	7.833e-64
cg08668790	ZNF154	-0.646	3.792e-104
cg09844474	COL11A2	-0.39	4.593e-33
cg09445472	ITIH5	-0.324	1.008e-22
cg19839655	CD40	-0.414	1.704e-37
cg11547613	FGFR1	-0.342	1.984e-25
cg01108118	IRF4	-0.369	1.294e-29
cg25790298	FNDC3B	-0.308	1.253e-20
cg09515953	PPP1R14A	-0.437	5.773e-42
cg23462514	RNF212	-0.669	2.831e-114
cg11452043	FAM168B	-0.412	3.537e-37
cg22193276	LPIN1	-0.402	2.872e-35
cg25567805	LAMA4	-0.48	1.945e-51
cg26440261	FAM20C	-0.341	2.797e-25
cg00220102	ABAT	0.482	4.919e-52
cg23011597	KCNH8	-0.524	1.011e-62
cg09578028	HOXD9	-0.325	6.051e-23
cg13348944	SCN2B	-0.417	5.6e-38
cg27240158	TEAD1	-0.365	6.262e-29
cg01227537	ZIC1	-0.35	5.136e-26
cg13315970	NT5E	-0.348	2.956e-26
cg09772661	CLEC4G	-0.333	5.343e-24
cg20367266	TCEAL7	-0.353	5.033e-27
cg03949284	COL11A2	-0.403	1.829e-35
cg26280326	H2AFY	0.349	2.448e-26
cg12729838	CLU	-0.37	1.2e-29
cg05447343	ALDH3A1	-0.392	2.297e-33
cg08891071	GPX3	-0.382	9.574e-32
cg24080247	SIM2	0.522	4.037e-62
cg17399362	EPHX3	-0.411	7.683e-37
cg23712342	PHYHIPL	-0.433	2.7e-41
cg16260298	CAV2	-0.517	7.517e-61
cg19483007	WWTR1	-0.342	2.711e-25
cg16971128	TMPRSS6	0.555	9.165e-72
cg18774195	SLC7A14	-0.321	2.187e-22
cg21264189	POU4F1	-0.52	1.135e-61
cg14652095	HIST1H1A	-0.312	3.257e-21
cg17492795	PTPN14	-0.352	7.224e-27
cg09682330	ZSCAN23	-0.601	6.864e-87
cg21041775	HOXC4	0.34	3.941e-25
cg03138928	EPHX1	-0.383	6.28e-32
cg13342435	MPPED2	-0.362	1.813e-28
cg13594075	NRXN1	-0.414	1.767e-37
cg13792444	ASTN2	0.409	1.808e-36
cg17384647	MMRN2	-0.387	1.676e-32
cg16739441	KCNJ8	-0.482	6.495e-52
cg04415672	CTDSP2	-0.344	1.226e-25
cg12506930	ZNF154	-0.586	1.204e-81
cg23676369	CASS4	-0.444	1.809e-43
cg18414579	PPP3CA	-0.465	3.731e-48
cg00163510	PTPN14	-0.488	2.265e-53
cg08334034	RGMA	-0.681	7.365e-120
cg21079345	AKR1B1	-0.516	1.968e-60
cg07038342	PLSCR4	-0.321	3.285e-22
cg17892178	GRM7	-0.336	1.989e-24
cg11187916	ANKRD35	-0.611	2.712e-90
cg01054354	LYSMD4	-0.391	3.303e-33
cg04599026	DLX6AS	-0.493	1.433e-54
cg00970313	PAX9	0.37	8.894e-30
cg02662277	PHYHIPL	-0.429	1.734e-40
cg01146320	OAF	-0.348	3.068e-26
cg09907509	C13orf36	-0.409	1.903e-36
cg19488620	TMC4	0.331	8.977e-24
cg05315321	RAD51L1	-0.362	2.121e-28
cg11980129	ROBO1	-0.312	4.201e-21
cg02914422	PDE1C	-0.391	3.041e-33
cg13503413	PHYHIPL	-0.434	2.499e-41
cg02251567	AMT	-0.325	5.504e-23
cg20547777	EXT1	-0.321	2.08e-22
cg11417025	SOSTDC1	-0.551	1.589e-70
cg09639715	GFAP	-0.453	2.093e-45
cg25446076	SIM2	0.334	3.49e-24
cg04521449	NFIL3	-0.438	3.116e-42
cg14991487	HOXD9	-0.315	1.303e-21
cg15204861	CRYAB	-0.589	1.479e-82
cg13421412	STAB1	-0.43	1.24e-40
cg02062480	NR2E1	-0.398	1.997e-34
cg09630706	FAM20C	-0.377	6.755e-31
cg22940848	SKI	-0.473	7.926e-50
cg08812189	ZIC4	-0.404	1.187e-35
cg03953626	KIAA1949	-0.508	1.522e-58
cg04525757	FOXG1	-0.326	4.76e-23
cg10504000	CD81	-0.31	6.963e-21
cg02454806	LRFN5	-0.373	2.912e-30
cg11841529	CD40	-0.433	3.421e-41
cg04319611	FNDC3B	-0.414	1.551e-37
cg12139725	EPHA10	0.349	1.974e-26
cg21183523	ZNF521	-0.441	6.366e-43
cg13800209	MEIS2	-0.388	8.378e-33
cg14485744	EXT1	-0.324	8.493e-23
cg16546503	TUBB6	-0.392	2.046e-33
cg16707405	CDO1	-0.471	2.582e-49
cg26224018	CACHD1	-0.419	2.358e-38
cg12627354	LRP4	-0.391	3.241e-33
cg05876069	SYNPO	-0.349	2.294e-26
cg15079315	SLC23A2	-0.352	7.569e-27
cg26047334	TNS1	-0.345	9.056e-26
cg05726239	SOBP	-0.383	7.864e-32
cg07644368	CDO1	-0.548	1.898e-69
cg01521258	CACHD1	-0.399	1.257e-34
cg13555464	NFIL3	-0.41	9.116e-37
cg14818279	SH3TC2	-0.653	4.47e-107
cg11964461	RASGEF1C	-0.307	1.702e-20
cg24332002	HSPG2	-0.333	4.673e-24
cg19042062	KCNJ2	-0.396	3.676e-34
cg26827247	CCDC67	-0.353	4.296e-27
cg11643099	GRRP1	-0.335	2.5e-24
cg17668731	CCNJL	-0.344	1.007e-25
cg17567560	INA	-0.417	4.126e-38
cg01405445	HSPB6	-0.382	1.145e-31
cg16709232	KIF19	-0.341	3.453e-25
cg10986946	DKK3	-0.327	3.46e-23
cg10530883	IRX1	-0.533	3.205e-65
cg03540175	CCDC36	-0.382	1.219e-31
cg09010671	POU4F1	-0.491	2.986e-54
cg15826897	EPHX3	-0.454	1.388e-45
cg00101712	ROPN1	-0.573	2.123e-77
cg03001305	STAT5A	-0.664	5.797e-112
cg01045132	CNN1	-0.381	1.579e-31
cg25288420	GIPC2	-0.447	3.934e-44
cg05168015	SH3PXD2B	-0.33	1.134e-23
cg14613594	SIRPA	-0.628	5.621e-97
cg06426416	EVC2	-0.473	7.331e-50
cg05917419	ZNF608	-0.457	2.768e-46
cg04817300	TP53AIP1	-0.481	9.116e-52
cg08305533	SFI1	0.386	1.757e-32
cg10896586	GPR110	-0.382	9.518e-32
cg05234415	PPP1R14A	-0.433	3.293e-41
cg12308279	ST5	-0.452	4.422e-45
cg06845853	WIT1	0.337	1.187e-24
cg13240017	COG2	0.471	2.51e-49
cg19809453	ESPN	0.338	9.624e-25
cg00739471	ACTN1	-0.449	1.291e-44
cg05904716	GFPT2	-0.411	5.492e-37
cg18447772	HOXA9	-0.568	1.426e-75
cg08481491	ALDH1L1	-0.359	5.254e-28
cg22821981	PARP15	-0.463	1.65e-47
cg07168232	LAMB3	-0.361	2.501e-28
cg15270970	INMT	-0.407	4.236e-36
cg04234543	NES	-0.626	2.606e-96
cg11145461	CSRP1	-0.612	5.362e-91
cg06985993	FAM57B	0.624	2.573e-95
cg04055345	ABLIM1	-0.33	1.131e-23
cg00927554	USP44	-0.533	6.144e-64
cg14721213	FMO2	-0.394	8.792e-34
cg24049468	AK3L1	-0.472	1.018e-49
cg26590537	KCNA1	-0.372	4.261e-30
cg02743222	TLX3	-0.382	1.022e-31
cg26002437	C10orf10	-0.533	3.588e-65
cg25028855	EXTL3	-0.366	4.46e-29
cg01580681	HAND2	-0.351	9.772e-27
cg05368740	HSPB6	-0.352	6.368e-27
cg20256245	NEFH	-0.35	1.425e-26
cg00420526	SLC12A4	-0.464	7.002e-48
cg15082028	PAX7	0.399	1.059e-34
cg03329976	SOX17	-0.307	1.434e-20
cg01767116	FBXL22	-0.334	3.26e-24
cg13537416	DAB2IP	-0.45	9.93e-45
cg08300930	A2M	-0.401	3.856e-35
cg25552843	ITPRIP	-0.467	1.815e-48
cg02053896	SLC7A3	-0.357	1.043e-27
cg03941587	FGF2	-0.612	8.761e-91
cg00067720	PIK3R1	-0.386	2.072e-32
cg20820622	TLE3	0.522	2.698e-62
cg22598028	ZNF660	-0.418	3.763e-38
cg00056066	ARHGAP21	-0.522	3.667e-62
cg00664454	CPNE2	-0.34	4.412e-25
cg26074603	KCNC2	-0.369	1.435e-29
cg08516516	CDO1	-0.489	1.307e-53
cg23497383	LOC151174	-0.47	4.435e-49
cg19473068	RASGEF1C	-0.456	4.974e-46
cg19897940	FLI1	-0.399	1.218e-34
cg00832555	LRRC34	-0.507	2.916e-58
cg04515996	TBX18	-0.368	2.444e-29
cg11898646	EBF1	-0.383	7.686e-32
cg06499647	C2orf40	-0.428	2.868e-40
cg09089242	LMO2	-0.372	4.232e-30
cg15942185	CPA2	-0.381	1.299e-31
cg00465319	MYLK	-0.488	2.561e-53
cg05897963	PLEKHF1	-0.578	5.542e-79
cg22705929	YPEL4	-0.373	3.775e-30
cg08697689	SLITRK1	-0.332	6.526e-24
cg23982858	USP44	-0.529	3.885e-64
cg12001304	SPHKAP	-0.504	1.676e-57
cg02284273	FRMD4A	-0.37	9.979e-30
cg13530938	LOC151174	-0.456	5.631e-46
cg26607031	SLC25A33	-0.401	4.122e-34
cg21790626	ZNF154	-0.658	1.397e-109
cg06830319	CX3CL1	-0.735	3.123e-149
cg09360770	FOXC2	-0.368	2.571e-29
cg19881928	SCN4A	-0.333	8.566e-24
cg10387551	KCNA4	-0.354	3.387e-27
cg02215070	AKR1B1	-0.475	2.889e-50
cg00798431	SLC27A6	-0.369	1.523e-29
cg26709300	YPEL3	-0.354	3.294e-27
cg04343891	PRDM8	-0.361	2.676e-28
cg14175690	TBX15	-0.355	5.218e-27
cg01874730	CX3CL1	-0.625	1.206e-95
cg08097882	POU4F1	-0.525	5.283e-63
cg06653045	KCNJ2	-0.379	3.652e-31
cg08896420	MFGE8	-0.583	1.874e-80
cg23003534	INA	-0.376	1.275e-30
cg02770054	ATP4A	-0.361	2.553e-28
cg15883716	ANKRD45	-0.31	6.724e-21
cg25682299	POU4F1	-0.527	1.977e-63
cg12098750	ANKS1B	0.385	2.807e-32
cg18080604	AQP1	-0.402	3.377e-35
cg10245988	SYN2	-0.509	9.854e-59
cg16524733	TAGLN	-0.377	8.146e-31
cg09864245	CD59	-0.464	1.195e-46
cg27049766	ZNF154	-0.65	5.511e-106
cg27319123	KCNA4	-0.393	1.544e-33
cg14781605	ALPL	-0.345	8.783e-26
cg09837656	PLEKHO2	-0.352	8.045e-27
cg14270857	HPSE2	-0.357	1.049e-27
cg15128226	FGF2	-0.61	5.061e-90
cg17859448	S1PR1	-0.356	2.058e-27
cg15873301	SYN2	-0.515	3.334e-60
cg06086012	CLDN11	-0.386	1.784e-32
cg19456622	PCDH8	-0.305	2.606e-20
cg26996818	COL23A1	-0.391	3.273e-33
cg21858380	C1QL2	-0.458	1.706e-46
cg17466795	C20orf103	0.376	1.22e-30
cg25280433	BVES	-0.429	1.942e-40
cg07847030	TCF7L1	-0.54	2.379e-67
cg25555059	SLC27A6	-0.392	2.248e-33
cg22335692	CHST8	0.389	6.829e-33
cg00514609	CRYAB	-0.592	1.233e-83
cg12036303	KIAA1949	-0.591	3.121e-83
cg05130679	AMOTL1	-0.491	3.234e-54
cg09154591	VIT	-0.415	1.279e-37
cg24013741	FAM181A	-0.496	1.736e-55
cg25507767	TMEM213	-0.523	2.305e-62
cg22621734	SH3TC2	-0.52	1.252e-61
cg19295840	TIMP2	-0.36	4.057e-28
cg07380021	RASSF5	-0.325	7.293e-23
cg02479022	SLC39A14	-0.41	1.072e-36
cg04927502	SV2A	-0.312	4.123e-21
cg03509949	MMP19	-0.363	1.516e-28
cg17848763	GYPC	-0.498	5.634e-56
cg06784539	TMEM213	-0.558	1.549e-72
cg23206520	GULP1	-0.321	2.049e-22
cg14947478	GDF5	-0.643	4.447e-103
cg20027133	PAMR1	-0.324	9.272e-23
cg16727201	CIDEA	-0.324	9.545e-23
cg13786089	ZFR2	-0.317	7.913e-22
cg08537660	TEAD1	-0.311	4.901e-21
cg17957186	POU4F1	-0.519	2.671e-61
cg18085176	AFAP1	-0.325	6.416e-23
cg05385513	EFEMP1	-0.544	1.787e-68
cg05897163	PPP1R1B	-0.304	3.524e-20
cg07220448	SOSTDC1	-0.551	1.873e-70
cg08058191	KRT17	-0.477	2.158e-50
cg21288889	PNRC1	-0.529	5.254e-64
cg06363129	SOSTDC1	-0.58	1.163e-79
cg08070771	ZIC4	-0.337	2.365e-24
cg13021333	NRN1	-0.389	6.899e-33
cg20104341	HOXC13	0.661	7.961e-111
cg21730993	NT5E	-0.357	1.463e-27
cg09259037	TBX18	-0.388	8.135e-33
cg03530754	TMEM132C	-0.339	6.753e-25
cg10641615	HOTAIR	0.635	6.743e-100
cg06744585	NFIX	-0.624	2.629e-95
cg08350288	PAX7	0.421	6.613e-39
cg26173997	CDKL2	-0.678	1.448e-118
cg07237939	SLC22A3	-0.389	5.59e-33
cg26801613	LMO4	-0.577	1.217e-78
cg26460483	BRI3	-0.313	2.363e-21
cg02343823	ZNF300	-0.665	9.793e-113
cg13197521	SPSB1	-0.427	5.987e-40
cg26321644	PLTP	-0.386	2.567e-32
cg21800232	ANKRD34B	-0.318	5.007e-22
cg14626259	SIM2	0.4	7.376e-35
cg15119221	MFAP4	-0.389	5.745e-33
cg05544413	ECHDC1	-0.43	1.216e-40
cg23881278	DRD2	-0.413	3.194e-37
cg08594218	HOXB13	0.597	2.152e-85
cg02845063	FBXO40	-0.32	2.975e-22
cg04954680	LRRC3B	-0.381	1.364e-31
cg05663573	SLC7A14	-0.323	1.269e-22
cg15624624	TCF7L2	-0.456	5.84e-46
cg06947286	PDLIM4	-0.453	1.854e-45
cg04892447	MAP1LC3B	-0.375	1.489e-30
cg10263370	ZNF502	-0.77	1.867e-172
cg02700894	SYN2	-0.515	2.268e-60
cg08526991	SOX11	-0.379	3.549e-31
cg26262482	CACHD1	-0.403	1.99e-35
cg22557662	PPP1R14A	-0.418	3.45e-38
cg09182455	CORO1C	-0.422	6.258e-39
cg25027125	CFL2	-0.438	2.768e-42
cg22790257	C1orf230	0.325	7.201e-23
cg08167706	AKR1B1	-0.488	1.762e-53
cg21524538	SDCBP2	-0.416	7.794e-38
cg26644853	CX3CL1	-0.594	3.127e-84
cg22630169	NFIX	-0.766	3.483e-169
cg25147026	PTGS2	-0.373	3.573e-30
cg01647632	HAPLN3	-0.466	2.293e-48
cg14836522	SDC3	-0.424	2.568e-39
cg19244029	KCNAB1	-0.341	2.863e-25
cg13851466	EPHA10	0.446	7.78e-44
cg06625816	CTXN2	0.325	7.365e-23
cg23727983	DDX25	-0.366	4.098e-29
cg16766325	SPRY2	-0.525	5.462e-63
cg02623991	TTYH1	-0.538	1.046e-66
cg02172150	WBSCR17	-0.376	1.135e-30
cg06100368	C1orf230	0.329	1.76e-23
cg14418802	H6PD	-0.384	4.434e-32
cg04064050	ECHDC1	-0.424	1.953e-39
cg17645677	PPARGC1B	-0.304	3.949e-20
cg02300154	WBSCR17	-0.41	9.892e-37
cg03234186	ZNF154	-0.616	3.957e-92
cg26127662	HOXA3	-0.302	7.432e-20
cg12621171	MEF2C	-0.305	3.053e-20
cg23505299	CSF1R	-0.531	1.314e-64
cg24843380	ZNF454	-0.467	1.76e-48
cg16104915	HOXA9	-0.537	2.47e-66
cg02324432	KLHL2	-0.344	1.054e-25
cg05007126	SDCBP2	-0.448	2.838e-44
cg25528916	STAP2	0.328	2.154e-23
cg06093355	EPAS1	-0.413	2.795e-37
cg19046725	LEPREL1	-0.504	1.642e-57
cg15323528	CDH23	-0.301	1.02e-19
cg07212778	C1QL2	-0.428	3.058e-40
cg26474043	SH3TC2	-0.543	3.237e-68
cg22190437	SPHKAP	-0.458	1.701e-46
cg06426114	PITPNM3	-0.369	1.829e-29
cg06320380	TNS1	-0.343	1.493e-25
cg02526522	FLI1	-0.325	7.433e-23
cg21204588	ATP8B4	-0.32	2.839e-22
cg12891160	C1QL2	-0.441	6.249e-43
cg24425021	POU4F1	-0.472	1.161e-49
cg07476508	CRYAB	-0.586	9.602e-82
cg10236239	SULT1C4	-0.639	1.836e-101
cg03547924	GDF5	-0.618	2.974e-93
cg14189571	ZFP42	-0.349	1.905e-26
cg08832906	CLEC2L	-0.337	1.484e-24
cg15876825	VGLL4	-0.344	1.27e-25
cg24937727	RGL3	0.373	3.471e-30
cg16262614	TF	-0.51	4.676e-59
cg13801416	AKR1B1	-0.38	2.566e-31
cg04276005	KIAA1614	-0.365	5.975e-29
cg00613284	C8orf46	-0.435	1.602e-41
cg21977377	NKX2-2	0.351	1.003e-26
cg20624391	BVES	-0.503	3.303e-57
cg18274619	MGLL	-0.323	1.043e-22
cg14547644	ZSCAN23	-0.561	1.787e-73
cg18454133	EFS	-0.548	1.61e-69
cg23194609	FAM135A	-0.491	2.863e-54
cg24619694	TAGLN	-0.627	2.187e-96
cg03540028	RIPK4	-0.468	8.001e-49
cg01010211	CECR2	0.34	5.387e-25
cg06632027	SNCA	-0.389	7.233e-33
cg03388193	HPSE2	-0.302	7.902e-20
cg13488078	CLU	-0.309	9.679e-21
cg04369957	ST5	-0.384	4.499e-32
cg27398263	POU4F1	-0.468	9.96e-49
cg03346415	WWP2	-0.377	8.155e-31
cg02943578	FOXC2	-0.332	5.826e-24
cg09053081	CD40	-0.437	5.627e-42
cg07994987	NRN1	-0.436	8.76e-42
cg15210526	MPZL1	-0.568	1.184e-75
cg22842797	WFIKKN2	-0.349	1.784e-26
cg05767411	TRIM61	-0.428	2.741e-40
cg07068735	RAB8B	-0.409	1.411e-36
cg09440298	KCNJ2	-0.367	3.528e-29
cg14473102	HOXD8	-0.318	6.683e-22
cg08887400	KIAA1949	-0.537	2.282e-66
cg27099274	C9orf125	-0.396	4.533e-34
cg25782229	WT1	0.319	3.815e-22
cg20038070	STX18	0.306	2.47e-20
cg05949903	RRN3P1	-0.477	6.729e-51
cg13921605	FIBCD1	0.384	5.493e-32
cg03801871	LBH	-0.363	1.485e-28
cg19384289	HOXD8	-0.356	1.491e-27
cg07285673	CLIP4	-0.55	2.794e-70
cg13755070	FLI1	-0.324	8.213e-23
cg01981601	TOX	-0.355	2.144e-27
cg04222582	DUOX2	-0.304	4.218e-20
cg18731398	MYLK	-0.391	2.884e-33
cg04372674	AQP1	-0.43	1.182e-40
cg18618429	CSTA	-0.573	3.909e-77
cg26455386	MPRIP	-0.405	9.809e-36
cg04134048	TNFRSF10D	-0.593	5.253e-84
cg09490603	CYP11A1	-0.431	8.546e-41
cg02938205	CCDC36	-0.368	1.925e-29
cg07847863	PCDH8	-0.408	2.089e-36
cg06164660	TMEM132C	-0.384	5.421e-32
cg05188948	HEPHL1	-0.391	2.865e-33
cg09543255	SLC7A14	-0.336	1.508e-24
cg13801381	CCND2	-0.356	2.087e-27
cg12091331	PLAT	-0.541	1.827e-67
cg25356006	GRAMD2	-0.4	7.841e-35
cg14276379	C9orf3	-0.321	1.961e-22
cg04648480	SIM2	0.337	1.187e-24
cg10400707	VANGL2	-0.539	6.09e-67
cg00382138	CFI	-0.406	9.389e-36
cg15015639	DES	-0.315	1.327e-21
cg00155063	TNFRSF1B	-0.483	2.469e-52
cg01833485	ESRRG	0.362	2.171e-28
cg07425204	PRKAR1A	-0.372	4.851e-30
cg23688465	NDRG2	-0.429	2.192e-40
cg10327400	LRFN5	-0.326	4.776e-23
cg07021447	ACTN1	-0.494	6.661e-55
cg13522882	MAP4K4	-0.426	7.54e-40
cg08640634	NR2E1	-0.338	8.77e-25
cg04569152	FLJ10357	-0.303	4.835e-20
cg13901526	GYPC	-0.493	9.998e-55
cg04332619	ABAT	0.45	1.066e-44
cg08464190	CBLN1	-0.466	3.542e-48
cg05661282	ZNF154	-0.582	2.043e-80
cg26335602	ZNF389	-0.513	1e-59
cg03234732	ZNF454	-0.469	5.772e-49
cg09323434	CCNJ	-0.344	1.43e-25
cg14663177	C2orf58	-0.439	1.645e-42
cg08278487	POU4F1	-0.465	4.719e-48
cg22325530	HVCN1	-0.305	3.449e-20
cg11783834	CLU	-0.305	3.033e-20
cg10671668	KCNA6	-0.449	1.367e-44
cg19884658	KLHL21	-0.588	2.253e-82
cg02071670	HAPLN3	-0.41	9.825e-37
cg07935902	SLC2A9	-0.43	1.484e-40
cg13525197	ZSCAN23	-0.496	2.699e-55
cg16270485	ALPL	-0.389	7.468e-33
cg03309328	ANKS1B	0.51	7.336e-59
cg17603132	RIC3	-0.705	2.668e-132
cg00063828	C16orf74	0.339	6.923e-25
cg02506908	HPD	-0.349	2.151e-26
cg23336905	SPEF2	0.4	6.051e-35
cg19640166	ITPRIP	-0.438	3.689e-42
cg05222924	WT1	0.413	2.476e-37
cg04673590	HOXA1	-0.504	2.409e-57
cg22783363	TNFRSF10D	-0.555	9.338e-72
cg05467523	SV2A	-0.371	8.313e-30
cg00599124	FBXO31	-0.321	2.151e-22
cg21205978	APOL6	-0.434	2.615e-41
cg26114570	TMEM201	-0.359	6.66e-28
cg00651523	ZSCAN23	-0.494	6.178e-55
cg26781129	ZNF502	-0.661	1.356e-110
cg03340649	ZNF660	-0.404	1.178e-35
cg05816193	HIST1H1A	-0.319	4.428e-22
cg06924241	RSPH9	-0.479	3.29e-51
cg08074907	SPTBN1	-0.441	6.362e-43
cg16334795	BACE2	-0.418	3.83e-38
cg16426482	RRN3P1	-0.561	1.36e-73
cg24722348	ALPL	-0.392	1.683e-33
cg09420439	HOXA1	-0.512	2.245e-59
cg01777397	CLIP4	-0.58	1.251e-79
cg05988267	RRN3P1	-0.443	3.043e-43
cg13461241	ZNF578	-0.308	1.165e-20
cg26158270	MICALCL	0.332	5.817e-24
cg16686951	CD40	-0.611	1.279e-90
cg26843074	STAC	-0.578	6.018e-79
cg17881007	WDR86	-0.45	1.134e-44
cg09040752	AOC3	-0.385	3.775e-32
cg06506966	ZNF677	-0.663	1.63e-111
cg05924652	GLP1R	-0.346	5.194e-26
cg25623727	FBXL7	0.409	1.67e-36
cg18586886	KIAA1949	-0.527	1.167e-63
cg13272465	C4orf49	-0.315	1.491e-21
cg04675542	ZNF300	-0.65	4.698e-106
cg01446393	FAM107A	-0.59	4.7e-83
cg01994205	POU4F1	-0.504	1.827e-57
cg08504812	C3orf55	-0.385	2.643e-32
cg11564981	NRN1	-0.489	1.333e-53
cg14284797	SARDH	0.409	1.833e-36
cg03585778	MFSD4	-0.403	1.717e-35
cg09957386	AKR1B1	-0.491	4.324e-54
cg13871633	ZNF662	-0.802	3.696e-197
cg12196573	HOXA7	-0.395	5.851e-34
cg16132520	AKR1B1	-0.381	1.311e-31
cg25118606	ACTG2	-0.518	5.254e-61
cg16100120	EFEMP1	-0.513	1.232e-59
cg17390301	POU2AF1	-0.321	2.079e-22
cg13356540	CAMTA1	-0.304	3.798e-20
cg18555073	B2M	-0.335	2.211e-24
cg01695225	EMX1	0.487	4.169e-53
cg14052511	LOC389705	-0.42	1.428e-38
cg07846220	LAMA1	-0.314	1.986e-21
cg26655340	C5orf4	-0.444	1.779e-43
cg23478124	PICALM	-0.397	2.748e-34
cg20361154	ZNF280B	-0.64	8.959e-102
cg10894512	ACTA2	-0.462	1.952e-47
cg13495118	TM4SF18	-0.52	1.071e-61
cg08816590	PDE1B	-0.377	6.768e-31
cg20489847	LOC100133669	-0.452	3.363e-45
cg20254354	ANKS1B	0.427	7.696e-40
cg19988449	BNC1	-0.457	3.237e-46
cg07701018	FABP5	-0.481	9.838e-52
cg04346283	FAM46A	-0.582	3.761e-80
cg07402669	APCDD1L	-0.37	9.643e-30
cg20698924	OCA2	-0.532	4.528e-65
cg24928391	SOX17	-0.32	2.929e-22
cg20786074	EFEMP1	-0.656	1.265e-108
cg05768044	CHD9	-0.359	1.593e-27
cg16575322	PEBP4	-0.608	2.368e-89
cg24318032	KRT32	-0.324	9.845e-23
cg07983363	PCSK6	0.321	1.935e-22
cg25717438	NRXN1	-0.402	3.612e-35
cg13696490	LOC201651	-0.351	1.408e-26
cg07862554	MME	-0.355	2.506e-27
cg10351914	MFAP4	-0.348	2.523e-26
cg10034890	DNER	-0.524	9.781e-63
cg16277214	CMTM7	-0.758	1.246e-163
cg03339956	TCF7L2	-0.545	1.484e-68
cg01705587	SV2A	-0.32	2.868e-22
cg17288142	PCDHB4	-0.471	1.206e-47
cg02571534	LCTL	-0.342	2.153e-25
cg01473955	ANKS1B	0.483	2.484e-52
cg16636756	ITPRIP	-0.442	3.771e-43
cg17619311	ZNF662	-0.751	4.084e-159
cg10453419	PCSK6	0.326	4.069e-23
cg18956481	CYP24A1	-0.376	1.105e-30
cg12351433	LHCGR	-0.314	1.741e-21
cg16610086	SLC1A3	-0.343	1.92e-25
cg01965939	SH3TC2	-0.477	7.826e-51
cg01937840	CTNND2	0.513	1.416e-59
cg11908057	HOXA4	-0.375	1.551e-30
cg25239996	CD40	-0.403	1.808e-35
cg21038156	VIPR2	-0.359	6.083e-28
cg11863717	CHST3	-0.59	6.472e-83
cg17518842	TRAF3IP3	-0.369	1.524e-29
cg26354128	KIAA1409	-0.315	1.493e-21
cg25165701	LOC401093	-0.473	6.573e-50
cg05700339	CIDEA	-0.309	7.964e-21
cg04048259	EDN3	-0.319	4.879e-22
cg24366702	ZNF132	-0.585	2.244e-81
cg20130213	FRMD4A	-0.321	2.075e-22
cg06521970	SKI	-0.36	4.088e-28
cg22289831	SIM2	0.356	1.603e-27
cg25316339	ANKRD34B	-0.32	3.483e-22
cg14207728	TCTEX1D1	-0.303	5.035e-20
cg08480826	LOC645323	0.348	3.042e-26
cg00010853	KIAA1949	-0.599	3.325e-86
cg08373528	PRPH2	-0.657	3.828e-109
cg14831085	PCSK6	0.327	3.189e-23
cg06360465	HYAL1	-0.515	2.966e-60
cg09444818	PPP3CA	-0.335	2.435e-24
cg22817993	GABRD	0.416	6.809e-38
cg19870512	KCNA6	-0.466	3.036e-48
cg16781647	EMX1	0.483	2.954e-52
cg06370771	PAX7	0.41	8.67e-37
cg13864794	SOSTDC1	-0.463	1.549e-47
cg04747322	SNCAIP	-0.323	1.16e-22
cg10257049	C5orf4	-0.452	3.553e-45
cg18336453	PTK7	-0.319	4.003e-22
cg23449696	ZIC1	-0.359	5.129e-28
cg22948288	MEOX1	-0.359	5.435e-28
cg11806672	POU4F1	-0.445	1.091e-43
cg11003573	ZNF502	-0.772	2.419e-173
cg14775423	ARL9	-0.455	7.602e-46
cg19568544	PCDHB5	-0.444	1.614e-43
cg06728055	WWTR1	-0.521	7.392e-62
cg04130572	JPH2	-0.412	4.606e-37
cg16029875	PLEKHA6	0.365	6.04e-29
cg06747432	CCDC8	-0.383	7.96e-32
cg02858118	CELSR3	0.517	7.936e-61
cg05797623	ADAMTS3	-0.451	5.061e-45
cg24319902	SFRP1	-0.534	1.925e-65
cg24529280	NXPH1	0.33	1.092e-23
cg21383810	WIF1	-0.38	1.983e-31
cg10048349	CRYAB	-0.601	7.473e-87
cg06721231	SNTB2	-0.388	1.015e-32
cg14195216	ANKS1B	0.431	8.816e-41
cg03239552	HOXC13	0.473	8.892e-50
cg03408904	CECR2	0.351	9.705e-27
cg25781936	NHSL1	-0.415	1.135e-37
cg14123923	POU4F1	-0.311	4.26e-21
cg18935453	LRP5	-0.395	4.68e-34
cg22523050	CREB3L2	-0.401	5.385e-35
cg26550235	IFFO2	-0.498	8.238e-56
cg17863743	HPSE2	-0.342	2.299e-25
cg22538054	USP44	-0.498	5.545e-56
cg14989164	LHX4	0.319	4.736e-22
cg14733535	ANKS1B	0.408	2.353e-36
cg10223827	NRN1	-0.443	2.572e-43
cg06818710	ZSCAN23	-0.482	5.122e-52
cg12427162	SFT2D2	-0.602	3.961e-87
cg06060135	IRX1	-0.44	9.698e-43
cg13267324	STAB1	-0.43	1.479e-40
cg26983710	GALNT13	-0.316	1.143e-21
cg10764196	RP1L1	-0.388	8.39e-33
cg04976324	PROX1	-0.403	1.924e-35
cg03646916	ZNF167	-0.46	5.17e-47
cg11193865	DLK1	-0.358	4.845e-27
cg22096450	ZNF215	-0.47	2.999e-49
cg10762626	OCA2	-0.513	1.084e-59
cg03679305	SLC2A5	-0.356	1.959e-27
cg20646280	KCTD8	-0.303	5.167e-20
cg19954602	FILIP1	-0.315	1.395e-21
cg00686404	LCTL	-0.45	1.214e-44
cg20431135	MFAP4	-0.34	4.399e-25
cg06929724	MBNL2	-0.384	4.363e-32
cg25404914	ZNF826	-0.654	1.767e-107
cg21135135	WBSCR17	-0.323	1.348e-22
cg19911116	STEAP3	-0.393	1.161e-33
cg04002794	FNDC3B	-0.338	9.121e-25
cg06638451	FAM107A	-0.437	5.406e-42
cg11510043	MBNL2	-0.302	7.224e-20
cg03628719	HAPLN3	-0.416	8.05e-38
cg12813441	RTN4	-0.347	1.545e-25
cg05319305	DDIT4L	-0.378	4.574e-31
cg00221185	KIAA1949	-0.528	1.055e-63
cg06868100	PRR15	0.421	6.462e-39
cg21409965	GRIK3	0.36	3.579e-28
cg14669514	FGF9	-0.42	1.135e-38
cg24104938	NR2E1	-0.442	3.892e-43
cg01373024	NACAD	-0.414	1.627e-37
cg03757145	CDKL2	-0.656	9.533e-109
cg25596297	PAX3	-0.303	5e-20
cg26037504	RDH5	-0.348	3.283e-26
cg01664241	ADAMTS3	-0.502	8.236e-57
cg10043253	SLC13A5	-0.338	7.741e-25
cg07638689	FBN3	-0.317	7.574e-22
cg21484956	CSRP2	-0.413	3.178e-37
cg16617366	KIAA0427	-0.301	9.062e-20
cg23684249	SHISA3	-0.346	6.832e-26
cg08774368	CHST2	-0.515	2.562e-60
cg15227610	HSPB2	-0.504	1.977e-57
cg09990481	ACTA2	-0.539	5.424e-67
cg15975865	GYPC	-0.392	2.073e-33
cg17369513	RGMB	-0.36	4.325e-28
cg17188384	MBNL2	-0.419	2.229e-38
cg18581777	LMAN1L	-0.403	2.079e-35
cg18722847	ZNF502	-0.761	4.063e-166
cg04550950	LRRC8D	-0.436	7.145e-42
cg15774391	STAT5A	-0.643	5.444e-103
cg05663341	DLX6AS	-0.333	5.369e-24
cg15768443	KIAA1949	-0.502	8.57e-57
cg12079322	GALNT13	-0.345	7.444e-26
cg14420245	ACVR2A	-0.322	1.773e-22
cg09695033	CLIP4	-0.55	3.966e-70
cg23482027	ARHGAP21	-0.453	2.314e-45
cg04891086	KCNA1	-0.359	6.037e-28
cg04689061	PKIA	-0.464	7.61e-48
cg13198321	ALDH1A2	-0.349	2.015e-26
cg19445684	FGF1	-0.368	1.855e-29
cg10541517	TMEM132C	-0.327	3.238e-23
cg09474331	TTYH1	-0.456	4.459e-46
cg21116284	TGFBR3	-0.336	4.627e-24
cg05924489	AMT	-0.325	6.845e-23
cg16904330	ADPRH	-0.443	2.473e-43
cg26832686	WWP2	-0.485	1.333e-52
cg12684668	GPX3	-0.418	3.74e-38
cg19126910	POU2AF1	-0.434	2.146e-41
cg15232240	ANKRD6	-0.315	1.679e-21
cg11270393	ITPRIPL1	-0.46	4.956e-47
cg09808235	MMEL1	0.334	3.949e-24
cg08126203	PAX7	0.446	7.737e-44
cg07197230	CECR2	0.374	2.001e-30
cg12858902	GSTM5	-0.589	1.357e-82
cg25950739	GPRASP1	-0.366	5.189e-29
cg18040901	HOTAIR	0.579	3.258e-79
cg08373610	RFTN2	-0.372	4.15e-30
cg16327891	EPSTI1	-0.362	2.296e-28
cg02693127	ARHGAP10	-0.452	4.243e-45
cg21730858	NHSL1	-0.389	6.86e-33
cg09313931	ZC3H12D	-0.375	1.454e-30
cg24073466	PHYHIPL	-0.379	3.979e-31
cg16051561	CTNND2	0.507	4.537e-58
cg14719951	DSC3	-0.442	5.392e-43
cg07459252	PAX9	0.419	2.243e-38
cg08750951	HERC5	-0.347	4.164e-26
cg26478401	FAS	-0.504	2.102e-57
cg16562730	CHST4	-0.629	2.455e-97
cg03329165	CD200	-0.305	2.965e-20
cg16370491	KCNC2	-0.348	3.453e-26
cg24539517	GRK5	-0.318	6.394e-22
cg19744936	EPHX3	-0.447	4.407e-44
cg23432345	HOXA7	-0.366	4.018e-29
cg09025324	DSE	-0.309	9.643e-21
cg22079057	VGLL4	-0.461	4.871e-47
cg16304215	OTP	0.426	9.382e-40
cg23762633	ODC1	-0.408	2.258e-36
cg22716262	MPP7	0.464	1.029e-47
cg14445814	DBC1	-0.46	5.369e-47
cg22537334	TLE3	0.495	2.86e-55
cg09767658	RERE	-0.388	1.149e-32
cg26436136	MCF2L2	-0.348	3.219e-26
cg15017004	EMILIN2	-0.374	2.273e-30
cg24657817	BEND4	-0.328	2.187e-23
cg13401703	TTC23	-0.51	6.236e-59
cg20804050	EN1	-0.507	2.696e-58
cg11642377	NXPH1	0.45	1.01e-44
cg14117138	HIF3A	-0.515	2.541e-60
cg24908198	TP53AIP1	-0.34	4.839e-25
cg10259701	KLF13	-0.429	2.177e-40
cg24158594	TOX	-0.343	1.895e-25
cg09439817	SP6	0.342	2.071e-25
cg15928680	SPTBN1	-0.357	1.122e-27
cg24011260	DPP6	-0.338	9.197e-25
cg21282630	CYYR1	-0.382	1.236e-31
cg17222500	SLC6A15	-0.476	1.584e-50
cg13570101	NKX2-5	-0.319	4.892e-22
cg18152523	CCDC67	-0.328	2.449e-23
cg05036173	SULT1C4	-0.604	4.51e-88
cg24225517	NR2E1	-0.407	4.526e-36
cg01467882	FMNL2	-0.514	4.757e-60
cg06524039	BRI3	-0.379	3.533e-31
cg27616661	SYNGR3	0.365	6.686e-29
cg21245875	TLE3	0.451	6.967e-45
cg14552010	AFF3	0.455	8.524e-46
cg26104752	TBX15	-0.315	1.426e-21
cg22502502	TRIM38	-0.351	1.053e-26
cg15195412	CX3CL1	-0.604	9.478e-88
cg03016867	SH3TC2	-0.62	7.645e-94
cg25274503	CAV2	-0.457	2.794e-46
cg12060744	ZIK1	-0.739	1.409e-151
cg25598400	KRT32	-0.314	2.128e-21
cg18206017	RIPPLY2	-0.311	4.366e-21
cg27170816	MICALCL	0.376	1.249e-30
cg12414557	RNF212	-0.595	1.38e-84
cg09159285	KLHL21	-0.514	6.135e-60
cg14866200	SHISA3	-0.345	8.098e-26
cg09418063	ZNF208	-0.462	2.081e-47
cg10344081	CDKL2	-0.641	2.252e-102
cg10835584	ONECUT2	0.412	5.017e-37
cg00575005	RIPPLY2	-0.302	8.251e-20
cg08379987	C13orf26	-0.304	4.294e-20
cg27603796	CTTNBP2	-0.481	8.725e-52
cg19980771	SLC22A16	-0.429	2.285e-40
cg25385940	TTC23	-0.527	3.022e-63
cg10754215	ABLIM2	0.331	9.635e-24
cg14950829	PCDH8	-0.38	1.996e-31
cg07960624	SAMD12	0.498	5.522e-56
cg21272465	LOC151174	-0.32	3.516e-22
cg10531073	BAIAP2L2	-0.37	1.045e-29
cg11937241	PABPC4L	-0.582	2.783e-80
cg15388641	WASF2	-0.346	5.69e-26
cg13257636	CLIP4	-0.581	5.214e-80
cg01046104	ZIK1	-0.746	9.975e-156
cg20776829	SNCA	-0.306	1.949e-20
cg12371563	ZNF608	-0.318	5.031e-22
cg24933645	SLC30A10	-0.343	1.414e-25
cg16831623	BMP2	-0.453	2.663e-45
cg12382902	CCND2	-0.332	7.562e-24
cg13737332	HPSE2	-0.32	3.547e-22
cg08812555	DKK1	-0.363	1.554e-28
cg18410110	PDZD2	-0.34	4.624e-25
cg09183316	CTDSP2	-0.341	2.973e-25
cg14736058	PROM1	-0.607	6.668e-89
cg25737323	CLIP4	-0.6	2.227e-86
cg24848599	TRIM17	-0.378	4.151e-31
cg00049440	KLF9	-0.429	1.984e-40
cg07139762	ZNF334	-0.55	4.946e-70
cg18267381	ZNF385D	-0.356	1.703e-27
cg10690919	WFIKKN2	-0.309	9.333e-21
cg23167035	CXXC5	0.323	1.148e-22
cg09024126	PROM1	-0.615	4.121e-92
cg05446629	B3GAT1	-0.463	1.209e-47
cg17397592	IQCA1	-0.465	5.48e-48
cg26170604	NXPH1	0.312	4.205e-21
cg23912429	VIM	-0.418	2.84e-38
cg14346243	SNCA	-0.325	6.62e-23
cg18188717	C5orf4	-0.407	3.367e-36
cg26162582	KCNA6	-0.458	1.775e-46
cg14038058	TRIM61	-0.434	1.75e-41
cg27085741	CLCN1	-0.409	1.81e-36
cg07251099	CD200	-0.333	5.33e-24
cg07961887	FABP5	-0.434	2.211e-41
cg01454215	UCN	0.388	9.201e-33
cg08441803	SKAP1	0.587	7.624e-82
cg01834022	EVC2	-0.416	8.622e-38
cg08968635	ZNF389	-0.451	6.585e-45
cg12841929	SHROOM4	-0.348	2.737e-26
cg16022049	EMP1	-0.524	1.288e-62
cg05783185	EXT1	-0.441	6.497e-43
cg23631930	CMTM5	-0.525	5.275e-63
cg24276681	EMILIN2	-0.358	8.312e-28
cg00660843	PDE1B	-0.351	9.133e-27
cg22839075	SYN2	-0.512	1.929e-59
cg24810735	ANGPT1	-0.407	4.126e-36
cg02236650	VIM	-0.42	1.109e-38
cg07303912	LRRN4	-0.309	8.93e-21
cg14263942	CDKL2	-0.627	1.01e-96
cg01565320	SHISA3	-0.337	1.291e-24
cg20098471	RASSF10	-0.424	1.851e-39
cg23235241	HS3ST4	-0.357	1.461e-27
cg02143877	CYP24A1	-0.362	1.801e-28
cg12887033	RPH3AL	0.36	4.412e-28
cg05486260	FAM135B	0.409	1.711e-36
cg18500192	KCNH8	-0.462	2.286e-47
cg09308026	FAM57B	0.481	7.325e-52
cg06727242	RAD51L1	-0.365	7.372e-29
cg09870200	C20orf26	0.391	2.564e-33
cg24668089	KCNH8	-0.481	9.158e-52
cg04812351	ADAMTS3	-0.435	1.531e-41
cg15954878	DMD	-0.379	2.813e-31
cg03854238	FLJ22536	-0.324	9.583e-23
cg06038655	KLF14	-0.365	7.014e-29
cg06172475	FLI1	-0.384	6.66e-32
cg15657686	TBC1D1	-0.548	1.139e-69
cg00604840	C5orf4	-0.395	5.385e-34
cg25830696	PYY	0.502	6.289e-57
cg10397527	HLA-DOA	-0.358	7.916e-28
cg23882862	C11orf92	-0.431	7.15e-41
cg14710465	VANGL2	-0.546	6.579e-69
cg22328746	SORBS2	-0.357	1.249e-27
cg15731655	HOTAIR	0.479	3.043e-51
cg03526142	SLFN12L	-0.527	1.136e-63
cg06357561	STAT5A	-0.615	6.139e-92
cg00450824	STK33	-0.49	6.226e-54
cg18565473	ETS1	-0.37	1.188e-29
cg16849609	C1QL2	-0.365	6.016e-29
cg13146674	LRP5	-0.31	7.159e-21
cg15604467	POU4F1	-0.448	2.923e-44
cg09518969	PLA2G16	-0.321	2.239e-22
cg09606564	MFAP4	-0.411	7.837e-37
cg16555856	TIGD3	0.371	6.81e-30
cg08730743	SKI	-0.405	9.039e-36
cg19310908	HIF3A	-0.517	5.859e-61
cg05502283	NFIX	-0.647	8.379e-105
cg13648715	SCARB2	-0.357	1.462e-27
cg11224582	KCNA6	-0.422	6.356e-39
cg14071579	LHX2	0.603	9.622e-85
cg23645210	SKI	-0.397	2.827e-34
cg19404444	SKI	-0.427	6.121e-40
cg17203063	KCNC2	-0.357	1.251e-27
cg27645955	SLC7A4	-0.702	1.244e-130
cg06560887	LMO2	-0.302	1.002e-19
cg26251680	CAMTA1	-0.303	4.738e-20
cg22077197	HDAC4	-0.322	1.747e-22
cg16769152	KCTD14	-0.557	3.832e-72
cg24939733	CCDC89	-0.554	2.419e-71
cg16847396	RP1L1	-0.381	1.449e-31
cg20382493	RASA3	-0.419	2.053e-38
cg13483263	SOX15	-0.667	1.638e-113
cg16994506	CCND2	-0.302	7.48e-20
cg15672437	F7	0.42	1.142e-38
cg16955726	LOC644538	-0.477	2.199e-50
cg13540960	WT1	0.487	2.969e-53
cg00268185	MYLK	-0.319	4.25e-22
cg08847173	NKAIN1	0.485	9.471e-53
cg08934785	HOXA7	-0.372	4.556e-30
cg00294382	IL23A	-0.437	4.171e-42
cg05101674	DOK5	-0.367	3.347e-29
cg15410675	TRIM2	-0.369	1.639e-29
cg13393580	MXRA8	-0.478	6.312e-51
cg23230584	PON3	-0.571	1.209e-76
cg16573782	CBLN1	-0.547	2.959e-69
cg17069313	ENPP6	-0.413	2.372e-37
cg07249459	FOXC2	-0.333	4.923e-24
cg15803756	FRMD4A	-0.314	1.871e-21
cg25837803	PTGS2	-0.383	7.311e-32
cg18789663	PLD5	-0.308	1.085e-20
cg27212234	ATP4A	-0.304	3.48e-20
cg15054077	NFIX	-0.438	3.467e-42
cg12198334	SHANK2	0.387	1.598e-32
cg07211259	PDCD1LG2	-0.584	8.258e-81
cg22162281	ZDBF2	-0.414	1.7e-37
cg00695799	ZC3H12D	-0.404	1.352e-35
cg11288144	KIAA1949	-0.585	2.542e-81
cg22891070	HIF3A	-0.474	4.132e-50
cg06612088	CTNND2	0.411	5.631e-37
cg20690667	KIAA1949	-0.529	3.364e-64
cg06457011	PLCG1	-0.356	1.6e-27
cg20289949	HAAO	-0.474	3.334e-50
cg24534258	DSE	-0.4	7.261e-35
cg00347563	GIPC2	-0.414	1.927e-37
cg20491914	KCNK3	-0.394	9.625e-34
cg01520586	GNAI2	-0.351	9.598e-27
cg19595012	PRDM8	-0.364	9.186e-29
cg05758467	HDAC4	-0.339	6.988e-25
cg05542338	EVC2	-0.431	8.864e-41
cg02519751	ZIC1	-0.332	6.357e-24
cg07129523	PCDHB4	-0.408	2.196e-35
cg00332048	HDAC9	-0.309	8.518e-21
cg09579281	NOD1	-0.343	1.553e-25
cg27539986	KLHL21	-0.554	2.318e-71
cg00074365	UGP2	-0.31	5.828e-21
cg07945221	MSLN	-0.393	1.436e-33
cg22702772	CELSR3	0.725	2.513e-143
cg15559674	ZC3H12D	-0.382	1.004e-31
cg06971418	C17orf88	-0.414	1.454e-37
cg05287372	C3orf64	-0.487	2.989e-53
cg01324261	SCRG1	-0.588	2.452e-82
cg19927741	USP18	0.367	3.546e-29
cg14137939	CCDC89	-0.556	5.793e-72
cg16612998	LRP4	-0.376	1.333e-30
cg17296482	CCND2	-0.365	5.866e-29
cg15677957	LIPG	-0.421	7.919e-39
cg09799983	CYP1B1	-0.306	2.226e-20
cg23255835	CLIP4	-0.609	9.554e-90
cg18237551	ZNF300	-0.682	1.6e-120
cg25659902	KIAA1949	-0.601	9.259e-87
cg07838603	ZSCAN23	-0.449	1.32e-44
cg17014757	CHI3L1	-0.612	5.926e-91
cg08420923	ANKRD11	-0.368	2.44e-29
cg27434509	EVC2	-0.379	3.455e-31
cg10281977	TMEM179	-0.311	5.251e-21
cg08889797	ZIC4	0.363	1.436e-28
cg13703049	HOXA10	-0.301	9.635e-20
cg23281280	ZNF389	-0.501	9.418e-57
cg24360909	SHC4	-0.421	9.496e-39
cg17588266	CYP11A1	-0.354	3.413e-27
cg27538686	ST6GALNAC3	-0.306	2.113e-20
cg11572080	TRAF3IP2	-0.499	4.145e-56
cg17525406	AJAP1	-0.308	1.394e-20
cg07681579	PDE1B	-0.356	1.492e-27
cg16771578	ALDH1L1	-0.353	5.631e-27
cg00840403	CHST4	-0.623	3.539e-95
cg20140425	ZNF826	-0.626	2.825e-96
cg25151919	ZNF502	-0.742	1.87e-153
cg07642043	GRIN2A	-0.315	1.611e-21
cg09852127	PCDHA12	-0.37	1.167e-29
cg24117274	RAP1GAP	0.327	3.548e-23
cg24354581	SIM2	0.597	2.127e-85
cg19755003	LOC400931	-0.445	9.511e-44
cg08421126	HAAO	-0.423	3.653e-39
cg16332610	CYP11A1	-0.386	2.305e-32
cg26163234	TTC23	-0.504	2.115e-57
cg08077337	FZD7	-0.419	1.795e-38
cg01923218	CCDC67	-0.38	2.526e-31
cg15111495	BOC	-0.348	3.317e-26
[truncated: 2,685 more rows]
