# Supplementary material for: Integrative Analysis of DNA Methylation and Gene Expression to Determine Specific Diagnostic Biomarkers and Prognostic Biomarkers of Breast Cancer
Source: Front Cell Dev Biol. 2020 Dec 7;8:529386. doi: 10.3389/fcell.2020.529386 (PMC7750432; doi:10.3389/fcell.2020.529386)
Supplement: Supplementary Table 7 — DNA methylation sites associated with OS significant. [file Table_7.XLSX]

## Sheet: final
Terms	HR[exp(coef)]	95% CI lower	95% CI upper	Z	P value
cg04747226	6.46952	1.16912	2.56509	5.24288	1.58e-07
cg17930878	12.0118	1.53787	3.4339	5.13942	2.76e-07
cg18358136	0.0677197	-3.73216	-1.6526	-5.07507	3.87e-07
cg11142826	17.2297	1.72383	3.96944	4.96907	6.73e-07
cg12379948	9.37188	1.34021	3.13522	4.88672	1.03e-06
cg19272617	2500.84	4.66256	10.9862	4.85021	1.23e-06
cg17200919	166.892	3.02857	7.20613	4.80176	1.57e-06
cg07972135	6.62994	1.11332	2.66987	4.76367	1.9e-06
cg03225817	6.52321	1.09985	2.65088	4.73962	2.14e-06
cg12237591	2.12e+24	32.7524	79.2708	4.71989	2.36e-06
cg02109726	35.6382	2.08824	5.05859	4.71579	2.41e-06
cg12615137	13.9322	1.53713	3.73128	4.7061	2.53e-06
cg04493025	83.0302	2.56014	6.27827	4.65904	3.18e-06
cg25482786	8.98902	1.27059	3.12142	4.65098	3.3e-06
cg12065366	8.37381	1.22895	3.02127	4.64778	3.36e-06
cg18378494	1064.64	4.02992	9.91086	4.64609	3.38e-06
cg04544154	0.0466637	-4.35965	-1.76993	-4.63903	3.5e-06
cg21331461	19.3182	1.70912	4.21297	4.63569	3.56e-06
cg25689730	174561	6.93758	17.2025	4.60927	4.04e-06
cg16814416	0.0717921	-3.75402	-1.51394	-4.60923	4.04e-06
cg23588893	255.503	3.18134	7.90513	4.59993	4.23e-06
cg03689076	9.50834	1.29168	3.21266	4.59573	4.31e-06
cg22750155	7.79807	1.17776	2.92999	4.59475	4.33e-06
cg06614469	19.0696	1.68566	4.21053	4.57701	4.72e-06
cg08172044	85.9194	2.53921	6.36761	4.55988	5.12e-06
cg10914749	0.0348853	-4.80054	-1.91084	-4.55206	5.31e-06
cg14097425	14.7806	1.53218	3.85446	4.54622	5.46e-06
cg13662093	6.9907	1.1045	2.78466	4.53683	5.71e-06
cg07746943	6.06807	1.02346	2.58262	4.53308	5.81e-06
cg12376402	751.642	3.75747	9.48705	4.53066	5.88e-06
cg04774194	40.1407	2.09509	5.28969	4.53074	5.88e-06
cg03694243	0.0478691	-4.36379	-1.71478	-4.49744	6.88e-06
cg12668482	8.35585	1.19613	3.0498	4.4894	7.14e-06
cg08210727	10.6448	1.32759	3.40254	4.468	7.9e-06
cg06563873	0.0452224	-4.45506	-1.73727	-4.46566	7.98e-06
cg15624852	21.128	1.70893	4.39227	4.45643	8.33e-06
cg27346528	20.7514	1.69648	4.36875	4.44851	8.65e-06
cg23653712	22.888	1.74386	4.51737	4.42463	9.66e-06
cg07134254	9.98285	1.28126	3.32047	4.42291	9.74e-06
cg08421685	8.62895	1.19825	3.112	4.41433	1.01e-05
cg27576692	0.0218888	-5.5207	-2.12286	-4.40901	1.04e-05
cg19587318	0.00129833	-9.60406	-3.68929	-4.40498	1.06e-05
cg10248148	0.000659	-10.5834	-4.06576	-4.40524	1.06e-05
cg22532061	35.6457	1.98309	5.16417	4.40366	1.06e-05
cg00607526	5737.64	4.80216	12.5074	4.40298	1.07e-05
cg20936013	22.5649	1.72884	4.50395	4.40202	1.07e-05
cg01205019	0.0131678	-6.25834	-2.40162	-4.40094	1.08e-05
cg04186360	7.08168	1.0844	2.83062	4.39425	1.11e-05
cg14847688	10.8113	1.31845	3.44274	4.39288	1.12e-05
cg17927777	10.0578	1.27455	3.34213	4.3764	1.21e-05
cg09546168	6.25642	1.00719	2.66003	4.34863	1.37e-05
cg21515898	4.85635	0.867484	2.29309	4.34525	1.39e-05
cg27319898	10.9577	1.31265	3.47542	4.33909	1.43e-05
cg12643689	15.8656	1.50625	4.02205	4.30689	1.66e-05
cg24280645	7.91341	1.12587	3.01125	4.30077	1.7e-05
cg22454660	181.768	2.82398	7.58148	4.28678	1.81e-05
cg05217962	16.9809	1.53537	4.12882	4.28063	1.86e-05
cg03304610	11.9223	1.34112	3.6157	4.27119	1.94e-05
cg15436096	6.27759	0.992101	2.68187	4.26144	2.03e-05
cg19608455	67.0813	2.26677	6.14504	4.25108	2.13e-05
cg01678172	23.6675	1.70014	4.62807	4.23612	2.27e-05
cg15653282	11.1435	1.29499	3.52672	4.23455	2.29e-05
cg08442529	16.9216	1.51349	4.14369	4.21559	2.49e-05
cg06493386	7.68933	1.08935	2.99032	4.20627	2.6e-05
cg17354190	36.1292	1.90519	5.26902	4.18011	2.91e-05
cg16411251	7.93644	1.09715	3.04577	4.16705	3.09e-05
cg08914844	15800000	8.76439	24.3826	4.15969	3.19e-05
cg24964364	0.0346575	-4.95011	-1.77438	-4.15014	3.32e-05
cg04073970	11.8345	1.30212	3.63992	4.1433	3.42e-05
cg19504308	57.2976	2.13198	5.96454	4.14054	3.46e-05
cg27500798	14.2928	1.39986	3.91966	4.13764	3.51e-05
cg11645198	63.5141	2.18074	6.12178	4.12903	3.64e-05
cg05472874	17.7042	1.50762	4.23999	4.12283	3.74e-05
cg22498996	8.33962	1.11083	3.13121	4.11519	3.87e-05
cg27511169	14.1366	1.3866	3.91093	4.11317	3.9e-05
cg09859398	4.98938	0.841248	2.37338	4.11229	3.92e-05
cg04748834	6.47966	0.977861	2.75947	4.11147	3.93e-05
cg08684639	5.62644	0.901765	2.55319	4.10045	4.12e-05
cg05099600	23.4411	1.64537	4.66361	4.09689	4.19e-05
cg07001901	534.747	3.27295	9.29064	4.09196	4.28e-05
cg18594963	0.0105503	-6.73314	-2.37006	-4.0893	4.33e-05
cg10758227	83.8553	2.30497	6.55321	4.08681	4.37e-05
cg24709718	142.302	2.57976	7.33614	4.08604	4.39e-05
cg11100798	7.5952	1.05463	3.00041	4.08459	4.42e-05
cg26198463	11.7641	1.28201	3.6481	4.08389	4.43e-05
cg26000554	236.869	2.84194	8.09307	4.08145	4.48e-05
cg22684968	267.332	2.89352	8.28346	4.06433	4.82e-05
cg10600178	39.809	1.90316	5.46502	4.05445	5.03e-05
cg13405887	173.981	2.65894	7.65895	4.04453	5.24e-05
cg03940684	5.17412	0.844441	2.4429	4.03081	5.56e-05
cg26132084	39.9676	1.89194	5.4842	4.02447	5.71e-05
cg21217024	4.99135	0.823617	2.39179	4.01874	5.85e-05
cg20034091	5.93211	0.911582	2.64918	4.01645	5.91e-05
cg04248157	4.83101	0.805931	2.34418	4.01372	5.98e-05
cg18440902	16.8091	1.4422	4.20164	4.00868	6.11e-05
cg26148714	16.0395	1.41587	4.13424	4.00167	6.29e-05
cg22960945	8.28065	1.07603	3.15181	3.99195	6.55e-05
cg01370014	26.9646	1.67611	4.91294	3.98981	6.61e-05
cg12290983	4206.98	4.24458	12.4444	3.98908	6.63e-05
cg00989765	11.3779	1.23577	3.62757	3.98527	6.74e-05
cg21145524	4.92422	0.809607	2.37873	3.9825	6.82e-05
cg19602614	349.936	2.97448	8.74102	3.98193	6.84e-05
cg01888441	524.519	3.17631	9.34866	3.97717	6.97e-05
cg08815286	6.60939	0.957245	2.81974	3.97464	7.05e-05
cg01754780	4.19038	0.726185	2.1394	3.97423	7.06e-05
cg15750546	5.65212	0.877439	2.58662	3.97233	7.12e-05
cg21985559	159.385	2.56879	7.57385	3.97182	7.13e-05
cg15048660	4.84907	0.799344	2.35823	3.96997	7.19e-05
cg06037943	4.62858	0.775552	2.28895	3.96876	7.22e-05
cg22286376	4e-05	-15.1316	-5.12342	-3.96667	7.29e-05
cg10675120	123.165	2.43469	7.19237	3.96594	7.31e-05
cg03951219	4.45657	0.755828	2.23293	3.96578	7.32e-05
cg24307799	35.5872	1.80634	5.33763	3.9651	7.34e-05
cg15616946	14.8902	1.36319	4.03822	3.95755	7.57e-05
cg18465286	5.04968	0.817315	2.42133	3.95733	7.58e-05
cg10781663	816000000	10.3441	30.6967	3.95225	7.74e-05
cg06341779	5.02002	0.813118	2.41375	3.95128	7.77e-05
cg03860859	12.038	1.25343	3.72272	3.94974	7.82e-05
cg26092468	9897.33	4.62879	13.7713	3.9446	7.99e-05
cg09676939	24.831	1.61382	4.81036	3.939	8.18e-05
cg10911889	19.2886	1.48374	4.43529	3.93051	8.48e-05
cg21197774	5.80752	0.881739	2.63657	3.92959	8.51e-05
cg13823003	145.096	2.49393	7.46085	3.92819	8.56e-05
cg14564692	12.8073	1.27484	3.82518	3.91942	8.88e-05
cg25295726	46.2127	1.91437	5.75213	3.91533	9.03e-05
cg14244887	6.88383	0.963134	2.89522	3.91403	9.08e-05
cg12484370	46.7568	1.91815	5.77176	3.91113	9.19e-05
cg00338359	44.8063	1.8969	5.7078	3.91113	9.19e-05
cg16440629	14.1002	1.32	3.97238	3.91077	9.2e-05
cg06309256	358.043	2.92798	8.83333	3.90353	9.48e-05
cg19439706	4.26338	0.721449	2.17867	3.90066	9.59e-05
cg19270251	27.0157	1.64014	4.95269	3.90083	9.59e-05
cg13486410	5.85456	0.878888	2.65556	3.89909	9.66e-05
cg04427003	17.2733	1.41507	4.28325	3.89393	9.86e-05
cg01318248	55.4964	1.99377	6.03887	3.89203	9.94e-05
cg02631468	6.76275	0.946764	2.87609	3.88356	0.000103
cg14962363	6.28085	0.91028	2.76473	3.88411	0.000103
cg09554596	0.0676864	-4.05245	-1.33329	-3.88204	0.000104
cg10169261	8.67892	1.06812	3.25368	3.8757	0.000106
cg08169394	6.02071	0.886402	2.70401	3.87162	0.000108
cg01226315	197.032	2.60951	7.95722	3.87277	0.000108
cg23465910	159.216	2.50281	7.63771	3.87058	0.000109
cg23474211	4.80216	0.774363	2.36377	3.86976	0.000109
cg26984626	7.14311	0.96895	2.96335	3.8644	0.000111
cg17080504	12.8487	1.25747	3.84902	3.86198	0.000112
cg06008470	18.3105	1.43213	4.38283	3.8625	0.000112
cg06785746	9.64324	1.1155	3.41702	3.85987	0.000113
cg25389261	7.51811	0.992836	3.04179	3.85939	0.000114
cg05645755	31.9827	1.70481	5.22558	3.85805	0.000114
cg21197066	284481	6.16703	18.9498	3.85113	0.000118
cg19246266	76.1172	2.1259	6.53864	3.84845	0.000119
cg05603630	9.45236	1.10245	3.39008	3.84903	0.000119
cg02720091	0.0044558	-8.17062	-2.65648	-3.84842	0.000119
cg23559689	4.63033	0.751024	2.31423	3.84325	0.000121
cg27628312	201.918	2.59767	8.01806	3.83855	0.000124
cg02716799	1359.56	3.53112	10.8987	3.83869	0.000124
cg16566627	7.33695	0.974541	3.01131	3.83555	0.000125
cg27528660	6.64901	0.926296	2.86264	3.83516	0.000125
cg15379185	5.94442	0.870904	2.694	3.83253	0.000127
cg21246614	16.9109	1.38183	4.27409	3.83278	0.000127
cg15007646	2.48e-10	-33.4599	-10.7743	-3.82169	0.000133
cg18745176	5.76e-10	-32.2039	-10.3471	-3.81568	0.000136
cg21844856	25.8744	1.58211	4.9244	3.81551	0.000136
cg08905031	3.13e+23	26.2988	81.9024	3.81397	0.000137
cg00343633	4.25267	0.703638	2.19146	3.81383	0.000137
cg23520245	509.969	3.02464	9.44407	3.80691	0.000141
cg20459111	125.578	2.34266	7.32319	3.80375	0.000143
cg03120091	6.35753	0.895454	2.80383	3.79929	0.000145
cg20205877	111.429	2.28056	7.14622	3.79725	0.000146
cg08267002	8.83744	1.0537	3.3043	3.79521	0.000148
cg20175418	0.0682631	-4.07117	-1.2976	-3.79388	0.000148
cg16016888	0.00362782	-8.52184	-2.7164	-3.79412	0.000148
cg12278754	6.49532	0.904503	2.83766	3.79406	0.000148
cg26218412	267.438	2.70044	8.47734	3.79235	0.000149
cg11268385	9.71465	1.09664	3.45063	3.78612	0.000153
cg08768569	5.82258	0.849672	2.67382	3.78584	0.000153
cg01966465	237.376	2.63564	8.30365	3.78274	0.000155
cg03437318	8.9e-16	-52.6292	-16.6812	-3.77896	0.000157
cg18777999	257.734	2.67267	8.43118	3.7793	0.000157
cg25609507	5.2489	0.797809	2.51823	3.77775	0.000158
cg06782920	15.7537	1.32691	4.18724	3.77842	0.000158
cg27109877	7.88993	0.994122	3.13705	3.77845	0.000158
cg26990733	6071.35	4.19296	13.2297	3.77877	0.000158
cg23696248	0.0213452	-5.843	-1.85085	-3.77733	0.000159
cg06093379	7.33957	0.956571	3.02999	3.76842	0.000164
cg12042659	3.82375	0.643871	2.03859	3.76959	0.000164
cg18433402	43.5749	1.81002	5.73895	3.76584	0.000166
cg23038392	2225.85	3.69094	11.7248	3.76086	0.000169
cg12361352	6.45058	0.891713	2.83663	3.75719	0.000172
cg15434569	197.973	2.52762	8.04864	3.75458	0.000174
cg13031210	5.52582	0.81664	2.60222	3.75275	0.000175
cg27475076	272.739	2.67799	8.53903	3.75104	0.000176
cg03951603	5.41428	0.806184	2.5719	3.74971	0.000177
cg10178263	6.81929	0.915799	2.92371	3.74782	0.000178
cg19458602	0.109826	-3.36411	-1.0536	-3.74745	0.000179
cg04430381	4.58712	0.726459	2.32005	3.74692	0.000179
cg18356760	344.72	2.78262	8.90284	3.7422	0.000182
cg26473651	10.1168	1.10158	3.52681	3.74045	0.000184
cg11696475	7.86454	0.981033	3.1437	3.73813	0.000185
cg02059970	0.00782557	-7.39406	-2.30666	-3.73729	0.000186
cg13568559	243.149	2.61313	8.37422	3.73797	0.000186
cg11109374	19.7228	1.417	4.54654	3.73484	0.000188
cg06870284	66.0141	1.98987	6.38987	3.73272	0.000189
cg00334245	6.5214	0.890274	2.8599	3.73178	0.00019
cg20727142	8.07008	0.989906	3.18642	3.72656	0.000194
cg19570545	19.633	1.41073	4.54369	3.72506	0.000195
cg17999743	847.745	3.19465	10.2905	3.72477	0.000195
cg17426063	56.215	1.90691	6.15145	3.72104	0.000198
cg13253637	28.1209	1.57759	5.09544	3.71786	0.000201
cg13521097	88.3629	2.11873	6.84418	3.71752	0.000201
cg04028634	15.0162	1.27981	4.13845	3.7149	0.000203
cg13407456	4.93923	0.754551	2.43987	3.71499	0.000203
cg16172408	6.71696	0.899312	2.90996	3.71325	0.000205
cg22062984	7.51049	0.952045	3.08056	3.71328	0.000205
cg10603275	3.58614	0.602838	1.95131	3.71238	0.000205
cg19890277	8.28882	0.997355	3.23246	3.70913	0.000208
cg19595402	3.64387	0.609607	1.97648	3.7082	0.000209
cg15168842	80.2715	2.06623	6.7046	3.70616	0.00021
cg17469039	7.05e-06	-18.1355	-5.58879	-3.70605	0.000211
cg00087568	0.0844834	-3.77872	-1.16369	-3.70433	0.000212
cg05878558	333.641	2.72583	8.8943	3.69217	0.000222
cg26035366	5.78506	0.822798	2.68776	3.68939	0.000225
cg26365534	6.99089	0.911341	2.97787	3.68865	0.000225
cg12449162	65.0428	1.95637	6.39372	3.6882	0.000226
cg22555744	28.7813	1.57353	5.14592	3.68657	0.000227
cg12758636	4.54745	0.709298	2.31983	3.68634	0.000227
cg13996963	27.2138	1.54667	5.06078	3.68525	0.000228
cg24310461	23.5067	1.4777	4.83687	3.68434	0.000229
cg10282162	5.20187	0.771674	2.52636	3.68387	0.00023
cg02239805	63.4919	1.94244	6.35939	3.68383	0.00023
cg23207710	5.43765	0.792135	2.59456	3.68271	0.000231
cg26679958	4.68609	0.72235	2.36685	3.6818	0.000232
cg09152955	33.7799	1.64486	5.39488	3.67935	0.000234
cg00931339	3.19e-05	-15.8812	-4.82442	-3.67036	0.000242
cg06555246	0.0788171	-3.89743	-1.18382	-3.67005	0.000243
cg20629468	13.3056	1.2049	3.97147	3.66717	0.000245
cg19276655	0.0330037	-5.2347	-1.58757	-3.66629	0.000246
cg00978912	18.9979	1.37058	4.51807	3.66691	0.000246
cg11586600	11100000	7.54831	24.8925	3.66594	0.000246
cg00836482	4.81757	0.730835	2.41371	3.6623	0.00025
cg15316734	0.00171972	-9.77372	-2.95747	-3.66076	0.000251
cg07139265	4440000000000	13.5254	44.72	3.65957	0.000253
cg10404009	0.124628	-3.19784	-0.967004	-3.65914	0.000253
cg03083632	75.9443	2.01085	6.64915	3.65937	0.000253
cg17338208	6.37954	0.860359	2.84583	3.65857	0.000254
cg22261528	6.19e-38	-131.588	-39.7613	-3.65731	0.000255
cg22797570	1.25979e+06	6.51449	21.5784	3.65516	0.000257
cg11512365	7.91306	0.95876	3.17827	3.65325	0.000259
cg16418684	17.0674	1.31452	4.35981	3.65203	0.00026
cg24129382	5.46382	0.786739	2.60956	3.65183	0.00026
cg26370022	0.0855305	-3.77887	-1.13889	-3.65103	0.000261
cg20452212	6.07479	0.835326	2.77297	3.64986	0.000262
cg24704177	7.53719	0.934744	3.10495	3.64834	0.000264
cg15440973	17015.7	4.50647	14.9773	3.64703	0.000265
cg20930060	60900000	8.28541	27.5635	3.64469	0.000268
cg22821324	5.9031	0.820455	2.7305	3.64376	0.000269
cg02429595	0.00439482	-8.34899	-2.50567	-3.64087	0.000272
cg26814276	6.70661	0.878252	2.92793	3.63958	0.000273
cg21346925	15.7814	1.27288	4.24478	3.63889	0.000274
cg08816869	19331.4	4.55229	15.1867	3.63798	0.000275
cg16002818	8.52744	0.98718	3.2994	3.63354	0.00028
cg22001496	3.5574	0.584406	1.95366	3.63302	0.00028
cg26575738	16.1827	1.2815	4.28638	3.63172	0.000282
cg10474350	8.36507	0.977389	3.27074	3.63057	0.000283
cg02566518	28.6834	1.54409	5.16855	3.62993	0.000283
cg12918009	9.34932	1.0285	3.44211	3.63035	0.000283
cg15376615	3.86111	0.621525	2.08039	3.62999	0.000283
cg11532800	10.6933	1.09003	3.6492	3.62959	0.000284
cg24371225	11.3852	1.11881	3.74582	3.62942	0.000284
cg26871120	198.299	2.43196	8.1476	3.62786	0.000286
cg23987444	3.62684	0.592344	1.98438	3.62799	0.000286
cg16729160	16.2589	1.28154	4.29574	3.62659	0.000287
cg16366473	5.32842	0.768881	2.57723	3.62665	0.000287
cg02942044	23483.4	4.6244	15.5037	3.62618	0.000288
cg11992351	5.17228	0.755024	2.5316	3.62588	0.000288
cg24632247	8.58711	0.987768	3.31276	3.62534	0.000289
cg19824907	4.87752	0.727819	2.44146	3.62484	0.000289
cg18710692	8.71e-08	-25.0475	-7.46395	-3.62391	0.00029
cg06288154	34.6259	1.62697	5.46223	3.62285	0.000291
cg24419856	384.537	2.73183	9.17225	3.62267	0.000292
cg14703605	6.59207	0.864963	2.90677	3.62055	0.000294
cg06398769	64300000000000	14.5682	49.0214	3.61746	0.000298
cg12726110	12.5102	1.15763	3.89545	3.61743	0.000298
cg01795694	2.57e-47	-165.423	-49.1283	-3.61592	0.000299
cg05223720	4.43123	0.681882	2.29547	3.61647	0.000299
cg10021878	7.8946	0.946114	3.18624	3.61554	0.0003
cg04324308	29.4152	1.54746	5.21556	3.61366	0.000302
cg07658503	10.0099	1.05381	3.55334	3.61262	0.000303
cg10287545	0.0189151	-6.12018	-1.8154	-3.61307	0.000303
cg20450979	23.316	1.44031	4.85797	3.61194	0.000304
cg12588890	16.599	1.28457	4.33412	3.61117	0.000305
cg12477533	14.9911	1.23725	4.17767	3.60937	0.000307
cg24316255	0.0171527	-6.27426	-1.85693	-3.6078	0.000309
cg13217333	0.0974621	-3.59504	-1.06154	-3.60242	0.000315
cg22086322	12.4427	1.14731	3.89495	3.59677	0.000322
cg14627760	8.29796	0.96289	3.26913	3.59659	0.000322
cg13682241	0.0768418	-3.9643	-1.16772	-3.59674	0.000322
cg08983961	9.55507	1.02664	3.4875	3.59531	0.000324
cg19394731	5070000000	10.1612	34.5306	3.59444	0.000325
cg18543270	3.89921	0.618056	2.10349	3.59095	0.000329
cg24216220	8.78442	0.987145	3.35882	3.59153	0.000329
cg15786541	133.704	2.22353	7.56773	3.5909	0.00033
cg27430961	5.25078	0.752429	2.56432	3.5878	0.000333
cg01941895	7.77286	0.930372	3.1709	3.5877	0.000334
cg23686508	0.101293	-3.54107	-1.03841	-3.58642	0.000335
cg10421688	519.626	2.83415	9.67207	3.58467	0.000337
cg12870876	3929.33	3.75093	12.8015	3.58454	0.000338
cg25066490	548.456	2.8568	9.75742	3.58278	0.00034
cg19729930	0.0867482	-3.7827	-1.10679	-3.5813	0.000342
cg01834210	14.688	1.21644	4.15762	3.58121	0.000342
cg13764778	3.93369	0.619968	2.11919	3.58096	0.000342
cg07721203	6.73275	0.863246	2.95072	3.581	0.000342
cg00117463	80.9508	1.98789	6.79979	3.57936	0.000344
cg03549127	40.8949	1.67842	5.74359	3.57842	0.000346
cg02009585	9.6183	1.02274	3.5046	3.57531	0.00035
cg00366818	7.03643	0.880985	3.02122	3.57353	0.000352
cg24333422	20.4845	1.3626	4.67674	3.57163	0.000355
cg00716254	7.37e-13	-43.2725	-12.5993	-3.57011	0.000357
cg04034767	3.25755	0.532528	1.82942	3.56955	0.000358
cg23620052	166.272	2.30364	7.9236	3.56676	0.000361
cg14105409	111.834	2.12472	7.30932	3.5664	0.000362
cg10845200	43.1275	1.69554	5.83278	3.56644	0.000362
cg16612379	29.2241	1.51983	5.23016	3.56564	0.000363
cg12356107	7.89946	0.929988	3.2036	3.56335	0.000366
cg16703956	5.35301	0.754927	2.60039	3.5635	0.000366
cg04367351	1189.64	3.18637	10.9764	3.56333	0.000366
cg12841579	6.19841	0.820316	2.82827	3.56138	0.000369
cg19737633	4.58469	0.684672	2.36077	3.56122	0.000369
cg12120126	724.373	2.95837	10.2122	3.55864	0.000373
cg07763047	6.87232	0.865573	2.98943	3.55752	0.000374
cg00043788	7.79477	0.921488	3.18542	3.55549	0.000377
cg11027058	9.07757	0.989556	3.42206	3.55461	0.000379
cg25160286	5.71449	0.781796	2.70421	3.55409	0.000379
cg14896516	6.25038	0.821631	2.84365	3.55279	0.000381
cg03415742	0.0217703	-5.94011	-1.71431	-3.55019	0.000385
cg13094036	9.05627	0.986813	3.4201	3.54968	0.000386
cg24496841	3.5138	0.562814	1.95058	3.54971	0.000386
cg05978988	23.9656	1.42267	4.93057	3.54974	0.000386
cg13186327	4.19831	0.642425	2.22694	3.54926	0.000386
cg24424146	26.0599	1.45799	5.06281	3.54539	0.000392
cg24848890	4.70053	0.692002	2.40335	3.54503	0.000393
cg24617568	21.9127	1.38002	4.79411	3.54445	0.000393
cg14921691	196.184	2.35864	8.19946	3.54291	0.000396
cg04974584	9.70606	1.01495	3.53055	3.54151	0.000398
cg04667277	6.49231	0.835336	2.9059	3.5414	0.000398
cg03346442	40.5667	1.65304	5.75286	3.54047	0.000399
cg18131689	8.51072	0.955559	3.32709	3.53941	0.000401
cg09376854	11.0991	1.07316	3.74057	3.53704	0.000405
cg08327532	5.53745	0.762815	2.66025	3.53587	0.000406
cg16424920	4.47211	0.667581	2.32814	3.53586	0.000406
cg23771949	0.0697727	-4.13879	-1.18624	-3.53487	0.000408
cg24293044	58.1713	1.80963	6.31715	3.5337	0.00041
cg21800309	1074.58	3.10724	10.8521	3.53263	0.000411
cg11360768	73.8974	1.9136	6.69175	3.52986	0.000416
cg05150973	0.0026839	-9.20957	-2.6314	-3.52801	0.000419
cg06880612	0.0249959	-5.73884	-1.63925	-3.52737	0.00042
cg26681354	2052.43	3.38629	11.8673	3.52512	0.000423
cg14767950	8.49441	0.949931	3.32888	3.52522	0.000423
cg24361823	0.0577074	-4.43824	-1.2665	-3.52523	0.000423
cg01047025	4.41914	0.659703	2.31219	3.52487	0.000424
cg24693287	3220000000	9.71719	34.071	3.52402	0.000425
cg06914197	0.0007	-11.3046	-3.22391	-3.52387	0.000425
cg25772559	372.973	2.62805	9.21496	3.52394	0.000425
cg03244690	19.9069	1.32664	4.65549	3.52217	0.000428
cg18487343	0.0277803	-5.57881	-1.58805	-3.51983	0.000432
cg13591369	0.0108549	-7.0449	-2.00138	-3.51548	0.000439
cg18859763	13.2375	1.14258	4.02352	3.51461	0.00044
cg17534770	11.7428	1.08941	3.83707	3.51417	0.000441
cg12858300	17.8221	1.2738	4.48708	3.51388	0.000442
cg20639802	3.37843e+06	6.64716	23.4187	3.51357	0.000442
cg18520141	598000000000	11.9876	42.2477	3.51285	0.000443
cg11970254	0.00233113	-9.44453	-2.67827	-3.51158	0.000445
cg00126034	9.57904	0.998585	3.52057	3.51207	0.000445
cg24647108	0.00546751	-8.11658	-2.30128	-3.51119	0.000446
cg06907418	3.97627	0.609688	2.151	3.51055	0.000447
cg10631453	13.4641	1.14833	4.05172	3.51036	0.000448
cg01090834	3.58223	0.563491	1.98848	3.51004	0.000448
cg21823999	8.10334	0.923727	3.26082	3.5093	0.000449
cg20245503	362.095	2.59839	9.18542	3.50626	0.000454
cg00549910	5.31828	0.736977	2.60532	3.5062	0.000455
cg07346851	117.292	2.10071	7.42862	3.50553	0.000456
cg09645888	6.30677	0.811612	2.87164	3.50434	0.000458
cg02833532	53.7552	1.75327	6.21561	3.50011	0.000465
cg17613375	308000000	8.60012	30.49	3.50003	0.000465
cg12967001	9.46676	0.988955	3.50662	3.49974	0.000466
cg15069758	14.539	1.17712	4.17654	3.49834	0.000468
cg00926400	5.33249	0.735967	2.61167	3.49802	0.000469
cg13912117	3.43054	0.541261	1.92418	3.49419	0.000476
cg26667205	6.46417	0.819061	2.91349	3.49292	0.000478
cg00724018	338.179	2.55552	9.09163	3.4926	0.000478
cg13680438	5.42483	0.741668	2.64031	3.49121	0.000481
cg01743370	34.5715	1.55303	5.53302	3.48956	0.000484
cg14015706	154.126	2.20632	7.86922	3.48721	0.000488
cg20297638	0.0471037	-4.77307	-1.33774	-3.48641	0.00049
cg00630794	0.132651	-3.15568	-0.884381	-3.48627	0.00049
cg04248271	4.31916	0.640054	2.28607	3.48423	0.000494
cg14986699	17.1547	1.24269	4.44185	3.48264	0.000496
cg02383130	13.286	1.13006	4.04336	3.48049	0.0005
cg23242697	4.82138	0.686992	2.45913	3.47958	0.000502
cg18918349	3.78208	0.580848	2.0797	3.47905	0.000503
cg21080140	10.022	1.00615	3.60342	3.4785	0.000504
cg09376680	7.13186	0.857269	3.07188	3.47736	0.000506
cg07199619	5.4207	0.737473	2.64298	3.47706	0.000507
cg09408768	5.65885	0.755559	2.71088	3.47467	0.000511
cg23956737	33.6127	1.53199	5.49782	3.47422	0.000512
cg17838734	1.01e-08	-28.8037	-8.01944	-3.47243	0.000516
cg18144296	431.281	2.64219	9.49133	3.47216	0.000516
cg22331200	0.0960084	-3.66606	-1.02058	-3.47221	0.000516
cg12118915	15.9354	1.20563	4.33145	3.47188	0.000517
cg01724041	53.823	1.73562	6.23578	3.47179	0.000517
cg24199112	4.77033	0.679838	2.44499	3.4697	0.000521
cg14768785	4.10061	0.613578	2.20869	3.46781	0.000525
cg18459342	0.00499829	-8.29409	-2.30323	-3.46701	0.000526
cg07575680	0.103768	-3.54646	-0.984737	-3.4668	0.000527
cg16140432	26.1616	1.41886	5.10972	3.46689	0.000527
cg23712359	4.05615	0.608411	2.19206	3.46594	0.000528
cg08541772	18.0196	1.25634	4.52658	3.46589	0.000528
cg11326919	77430	4.89078	17.6235	3.46565	0.000529
cg04850548	6.95507	0.84261	3.03633	3.46561	0.000529
cg01915076	20.8533	1.31961	4.75542	3.46551	0.000529
cg13200848	3.97631	0.599303	2.16141	3.46385	0.000533
cg00133909	6.36e-09	-29.555	-8.1926	-3.46328	0.000534
cg06507551	13.2376	1.12106	4.04506	3.46287	0.000534
cg08573869	0.0526219	-4.6115	-1.27775	-3.46238	0.000535
cg26858704	5.07367	0.704314	2.54382	3.46084	0.000539
cg06249026	18607.5	4.26276	15.3999	3.46033	0.00054
cg12300498	1941.18	3.27795	11.8641	3.45648	0.000547
cg01627823	4.08164	0.608659	2.20434	3.45519	0.00055
cg03495768	4.0713	0.607526	2.2004	3.45503	0.00055
cg05442408	5.77327	0.757562	2.74892	3.4512	0.000558
cg01939274	3.44995	0.535096	1.94162	3.45125	0.000558
cg16585380	16.2711	1.20521	4.37358	3.45105	0.000558
cg12565179	14880.5	4.14776	15.0679	3.44886	0.000563
cg02157015	8.40885	0.918733	3.33984	3.44745	0.000566
cg08894362	26.6195	1.41492	5.14837	3.44556	0.00057
cg15543284	3390.28	3.50446	12.7529	3.44532	0.00057
cg13787438	8.44902	0.920136	3.34796	3.4456	0.00057
cg18004847	0.0787322	-3.98801	-1.0954	-3.4444	0.000572
cg23898073	30.7636	1.47654	5.37612	3.44421	0.000573
cg14687474	0.122355	-3.29655	-0.905108	-3.44357	0.000574
cg04759220	2069.63	3.2875	11.9828	3.44201	0.000577
cg23931421	3.68384	0.561315	2.04659	3.44138	0.000579
cg03094905	155.57	2.17197	7.92222	3.44059	0.00058
cg23841903	11.2569	1.04182	3.80014	3.44052	0.000581
cg08288986	571.059	2.7301	9.96488	3.43918	0.000583
cg11158239	8.85e-12	-39.955	-10.9471	-3.43927	0.000583
cg23065927	35.7952	1.5385	5.61713	3.4386	0.000585
cg20534596	6.61995	0.812288	2.96789	3.4371	0.000588
cg09679234	6.55679	0.807601	2.9534	3.43528	0.000592
cg13060154	5.05681	0.695853	2.54562	3.43458	0.000593
cg22478591	16.2707	1.19564	4.3831	3.43035	0.000603
cg16601494	3.07186	0.481026	1.76354	3.43019	0.000603
cg16532282	0.151717	-2.96321	-0.808263	-3.43022	0.000603
cg10208370	6.46743	0.799604	2.93395	3.42851	0.000607
cg16590005	16.1352	1.19058	4.37143	3.42717	0.00061
cg23807890	4.18002	0.612185	2.24845	3.42655	0.000611
cg00057434	7.366	0.85465	3.1391	3.42647	0.000611
cg05739190	19.8349	1.27787	4.69701	3.42501	0.000615
cg24718846	12.2903	1.07238	3.94525	3.42318	0.000619
cg06762403	804.714	2.85847	10.5225	3.42199	0.000622
cg15794252	83.4629	1.8895	6.9593	3.42092	0.000624
cg09581551	7.27644	0.847221	3.12206	3.41986	0.000627
cg10641986	24.8965	1.37213	5.05732	3.41949	0.000627
cg19620452	13.3228	1.1053	4.07365	3.4196	0.000627
cg17227355	92.6413	1.9328	7.12467	3.41925	0.000628
cg23458558	5.53446	0.730037	2.69195	3.41859	0.000629
cg03735888	3.36458	0.517546	1.90906	3.4179	0.000631
cg21053831	6.65102	0.808167	2.98137	3.4177	0.000632
cg09848789	33.4584	1.49617	5.52443	3.4159	0.000636
cg01564068	10.2998	0.993364	3.67088	3.41427	0.00064
cg23429696	532.537	2.669	9.88631	3.40957	0.000651
cg26818935	347.837	2.48793	9.21554	3.40958	0.000651
cg06338499	18.0945	1.231	4.56022	3.40938	0.000651
cg04282138	5.99293	0.761102	2.82006	3.40898	0.000652
cg07987843	159.793	2.15656	7.99119	3.40882	0.000652
cg03631755	7.96998	0.882319	3.26904	3.40907	0.000652
cg25562664	10.8347	1.01219	3.75333	3.40743	0.000656
cg14320938	337000000000000	14.2006	52.7013	3.40579	0.00066
cg17971531	64.4763	1.76829	6.56431	3.40524	0.000661
cg25723585	72.4834	1.81597	6.75075	3.40247	0.000668
cg24487076	8.36093	0.900182	3.34696	3.40213	0.000669
cg21735256	12.6704	1.07613	4.00242	3.40149	0.00067
cg03866211	0.0995557	-3.6365	-0.977579	-3.40117	0.000671
cg10293925	10.4785	0.995417	3.70324	3.40096	0.000671
cg06332269	0.163986	-2.85084	-0.765105	-3.3979	0.000679
cg14108789	14.511	1.13207	4.21775	3.3981	0.000679
cg10567810	5.48057	0.719433	2.68299	3.3962	0.000683
cg10291555	3.90368	0.575937	2.1479	3.39615	0.000683
cg16478774	7.49537	0.851094	3.17748	3.39405	0.000689
cg21890592	7.72e-66	-236.521	-63.3311	-3.39338	0.00069
cg03603642	1.34e-19	-68.5683	-18.3519	-3.39253	0.000693
cg00845942	9.06818	0.930373	3.47917	3.39083	0.000697
cg23881697	0.0353971	-5.2725	-1.40975	-3.39059	0.000697
cg26226511	1.27e-06	-21.4226	-5.72636	-3.39005	0.000699
cg09331011	6.95155	0.817612	3.06032	3.38903	0.000701
cg04111064	3.39459	0.515288	1.92908	3.38867	0.000702
cg06952471	18.2164	1.22348	4.58117	3.38832	0.000703
cg14629075	6.77523	0.80569	3.02086	3.3857	0.00071
cg05472854	20.1962	1.26515	4.74584	3.38477	0.000712
cg19971716	4.24822	0.608897	2.2841	3.38476	0.000712
cg08991457	4.47e-48	-172.176	-45.8795	-3.38395	0.000715
cg20540209	4.45369	0.628367	2.3591	3.38315	0.000717
cg03179043	8.50888	0.900465	3.38176	3.38251	0.000718
cg05178576	5.32391	0.702518	2.6419	3.37991	0.000725
cg03785281	56.4415	1.69456	6.37185	3.38013	0.000725
cg01060089	11.4559	1.02407	3.85294	3.37901	0.000727
cg00042144	10.7629	0.997779	3.75442	3.3788	0.000728
cg00864183	66.6451	1.76328	6.63549	3.3786	0.000729
cg15914011	33.0026	1.46797	5.5252	3.37826	0.000729
cg15155463	20.6661	1.27133	4.78566	3.37802	0.00073
cg18488430	7.95889	0.869721	3.27886	3.37509	0.000738
cg23231666	0.00330154	-9.03185	-2.39488	-3.37443	0.00074
cg04226749	37.4176	1.51825	5.72603	3.37435	0.00074
cg15133824	752.066	2.77597	10.4697	3.37432	0.00074
cg04425458	14.126	1.10949	4.18654	3.37337	0.000743
cg12907702	12.6639	1.06347	4.01404	3.37283	0.000744
cg07017374	7.78478	0.859545	3.2448	3.37254	0.000745
cg23010302	4.78458	0.655529	2.47527	3.37205	0.000746
cg11638347	0.0431044	-4.97201	-1.31625	-3.37133	0.000748
cg07926691	10.8008	0.995897	3.76335	3.37059	0.00075
cg01245966	4.90174	0.664943	2.51424	3.36944	0.000753
cg21649051	822.313	2.80695	10.6173	3.36874	0.000755
cg09175641	436.479	2.54042	9.61706	3.36717	0.000759
cg21893185	4.12078	0.59179	2.2403	3.36716	0.000759
cg11299333	25.473	1.35276	5.12248	3.36663	0.000761
cg06387459	19.2172	1.23355	4.67806	3.36377	0.000769
cg07022880	22.2437	1.29435	4.90976	3.36334	0.00077
cg17769463	4.99e-11	-37.5452	-9.89817	-3.36337	0.00077
cg13391116	9.55548	0.941537	3.57269	3.36268	0.000772
cg00868383	5.11424	0.680674	2.58338	3.36228	0.000773
cg00590036	8.36274	0.884795	3.36278	3.35962	0.00078
cg08724563	12.4719	1.05133	3.99563	3.35967	0.00078
cg21468825	210.362	2.22826	8.4694	3.35948	0.000781
cg08002883	3.53671	0.52521	2.00118	3.35483	0.000794
cg15815053	6.31621e+06	6.50994	24.8073	3.35462	0.000795
cg18277764	5.70725	0.723967	2.75951	3.35414	0.000796
cg09968620	5.9301	0.739716	2.82036	3.35358	0.000798
cg12973591	4.51728	0.626547	2.38927	3.35327	0.000799
cg14650610	3.05756	0.464132	1.7711	3.35201	0.000802
cg07083543	102.893	1.92373	7.34366	3.35129	0.000804
cg26274596	11.4834	1.01341	3.86839	3.35139	0.000804
cg22199216	4.48708	0.62308	2.37933	3.35067	0.000806
cg02565068	2651.87	3.27059	12.4955	3.34974	0.000809
cg21798815	24.2572	1.32256	5.05487	3.34901	0.000811
cg07724977	58.7836	1.6896	6.45812	3.34889	0.000811
cg23704733	18535.9	4.07439	15.5805	3.34803	0.000814
cg17179875	225.172	2.24449	8.58924	3.34666	0.000818
cg13557668	3.93959	0.567647	2.17451	3.34474	0.000824
cg24910938	9240000000	9.49703	36.3962	3.34394	0.000826
cg01405751	5.52e-07	-22.8578	-5.95997	-3.34254	0.00083
cg26168469	302.424	2.3619	9.06177	3.34185	0.000832
cg11641045	100.263	1.90545	7.31015	3.34195	0.000832
cg15953602	14.4105	1.10264	4.23328	3.34061	0.000836
cg03984055	0.0361148	-5.27	-1.3721	-3.33982	0.000838
cg15479068	5.91443	0.734273	2.82052	3.33962	0.000839
cg12253819	9.20295	0.916786	3.52226	3.33926	0.00084
cg01300410	55.7186	1.65939	6.38124	3.33753	0.000845
cg00777968	18.2543	1.19826	4.61055	3.33648	0.000848
cg19100138	4.35414	0.60672	2.33553	3.33565	0.000851
cg26607758	3.8709	0.557934	2.14904	3.33452	0.000854
cg19396601	20.3543	1.24208	4.78451	3.33441	0.000855
cg10434152	21.2357	1.259	4.85236	3.33338	0.000858
cg26201815	56.2495	1.66019	6.39941	3.33315	0.000859
cg21302017	8.97492	0.903957	3.48491	3.33289	0.00086
cg27507687	3.53889	0.520066	2.00756	3.33047	0.000867
cg20891558	0.138036	-3.14561	-0.814869	-3.33044	0.000867
cg05946161	11.057	0.988769	3.81735	3.33023	0.000868
cg19454999	0.104391	-3.58993	-0.929302	-3.32911	0.000871
cg00091285	6.86031	0.791899	3.05961	3.32883	0.000872
cg09511119	7.97861	0.85347	3.30006	3.3274	0.000877
cg18035537	23.0051	1.28847	4.98296	3.32706	0.000878
cg27315742	5.10849	0.669393	2.59241	3.32447	0.000886
cg15638055	8.38299	0.872513	3.3799	3.32401	0.000887
cg11592613	184.301	2.13945	8.29369	3.32268	0.000892
cg05686497	4.10341	0.578804	2.24483	3.32181	0.000894
cg13539171	0.0451808	-4.9246	-1.26957	-3.32155	0.000895
cg21681396	6.9349	0.793494	3.07964	3.32052	0.000898
cg21949747	1590.98	3.01954	11.7247	3.31967	0.000901
cg16149238	4.90086	0.650997	2.52782	3.31963	0.000901
cg05845178	4.66936	0.631095	2.45095	3.31933	0.000902
cg22954449	3.74005	0.540142	2.09806	3.31903	0.000903
cg01902998	265.942	2.28599	8.88057	3.31879	0.000904
cg05015185	5.64229	0.708379	2.7522	3.31859	0.000905
cg18481230	5.07825	0.665187	2.58475	3.31834	0.000906
cg19183395	5.43	0.692163	2.69171	3.31688	0.00091
cg20295442	3.29896	0.488233	1.89898	3.31658	0.000911
cg23756251	10.9692	0.979642	3.81055	3.31646	0.000912
cg27533604	28.1673	1.36526	5.31106	3.31628	0.000912
cg24589459	4.09107	0.576111	2.2415	3.31599	0.000913
cg14052593	255005	5.09007	19.808	3.31564	0.000914
cg15475576	10.7764	0.971652	3.78307	3.31473	0.000917
cg19342109	7.63036	0.829788	3.23448	3.31261	0.000924
cg19505136	3.32642	0.490706	1.91308	3.3123	0.000925
cg05346841	13.4845	1.06119	4.1419	3.31023	0.000932
cg07502439	8.29564	0.862763	3.3687	3.30955	0.000934
cg26769720	4.93159	0.649448	2.54188	3.30522	0.000949
cg16376000	3.93779	0.557844	2.18339	3.30518	0.000949
cg24166097	18.6123	1.18975	4.65789	3.30471	0.000951
cg18840956	3.55157	0.515285	2.01949	3.30278	0.000957
cg11961683	192.953	2.13912	8.38577	3.30231	0.000959
cg04832839	7051.3	3.59979	14.1221	3.30101	0.000963
cg05316555	2.14e-43	-156.592	-39.9051	-3.30051	0.000965
cg08883134	4.91e+27	25.8914	101.633	3.29995	0.000967
cg08841290	0.0863034	-3.90514	-0.994629	-3.29955	0.000968
cg16151451	6.39547	0.753292	2.95789	3.29937	0.000969
cg00780574	5.65807	0.703286	2.76288	3.2985	0.000972
cg07714565	761.717	2.69018	10.581	3.29637	0.000979
cg25288140	0.246538	-2.23287	-0.567609	-3.29608	0.00098
cg23971915	5.41733	0.684968	2.69424	3.29628	0.00098
cg09382096	6.02726	0.727359	2.86523	3.29363	0.000989
cg26791384	8.58895	0.870481	3.43047	3.29287	0.000992
