# Supplementary material for: Integrative Analysis of DNA Methylation and Gene Expression to Determine Specific Diagnostic Biomarkers and Prognostic Biomarkers of Breast Cancer
Source: Front Cell Dev Biol. 2020 Dec 7;8:529386. doi: 10.3389/fcell.2020.529386 (PMC7750432; doi:10.3389/fcell.2020.529386)
Supplement: Supplementary Table 8 — Genes significantly related to 6 CpG sites on DNA replication and cell cycle pathways. [file Table_8.XLSX]

## Sheet: Table S3
methname	genename	corvalue	pValue
cg04544154	TGFB3	0.321	2.9e-20
cg04544154	SKP1	0.282	7.96e-16
cg04544154	POLD4	0.236	2.15e-11
cg04544154	HMGCS2	0.234	2.8e-11
cg04747226	BUB3	0.229	7.72e-11
cg04544154	CCND1	0.222	2.88e-10
cg04544154	RB1	0.221	3.66e-10
cg16814416	SMAD3	0.217	6.85e-10
cg16814416	MYC	0.211	2.05e-09
cg04747226	GGPS1	0.21	2.8e-09
cg04544154	CCNH	0.208	4.08e-09
cg17080504	IDI1	0.208	3.46e-09
cg04747226	RPA3	0.204	7.88e-09
cg16814416	LIG1	0.203	9.06e-09
cg04544154	CCND2	0.199	1.72e-08
cg17080504	YWHAB	0.187	1.31e-07
cg04747226	CCND1	0.185	1.78e-07
cg16814416	POLE	0.185	1.76e-07
cg04747226	SKP1	0.182	2.86e-07
cg16814416	RFC5	0.177	5.65e-07
cg04747226	POLD4	0.176	6.48e-07
cg17080504	BUB3	0.175	7.8e-07
cg17080504	E2F1	0.173	9.91e-07
cg04544154	SMAD3	0.17	1.54e-06
cg04544154	BUB3	0.168	2.1e-06
cg04544154	GADD45G	0.167	2.38e-06
cg16814416	ANAPC5	0.165	3.1e-06
cg17080504	PKMYT1	0.163	4.39e-06
cg04747226	PRIM1	0.163	4.57e-06
cg16814416	MCM3	0.161	5.55e-06
cg16814416	MCM3	0.161	5.55e-06
cg17080504	MVK	0.16	6.35e-06
cg03951219	DNA2	0.159	7.56e-06
cg03951219	RNASEH2A	0.158	8.22e-06
cg16814416	POLD1	0.158	8.57e-06
cg04747226	CDK7	0.157	1.04e-05
cg17080504	YWHAZ	0.156	1.08e-05
cg04747226	ANAPC13	0.156	1.09e-05
cg04747226	CCNH	0.156	1.12e-05
cg04747226	HMGCR	0.156	1.08e-05
cg16814416	RNASEH2A	0.156	1.03e-05
cg17080504	RPA3	0.152	1.74e-05
cg04747226	CCNE2	0.152	1.87e-05
cg03951219	RFC2	0.151	2.13e-05
cg03951219	PDSS1	0.151	2.21e-05
cg03951219	GGPS1	0.151	2.1e-05
cg04747226	RFC5	0.15	2.51e-05
cg16814416	MCM7	0.149	2.82e-05
cg16814416	MCM7	0.149	2.82e-05
cg16814416	MCM2	0.148	2.86e-05
cg16814416	MCM2	0.148	2.86e-05
cg17080504	CDC25B	0.146	3.67e-05
cg04544154	TGFB1	0.145	4.36e-05
cg17080504	CCNB1	0.145	4.15e-05
cg16814416	MCM5	0.145	4.43e-05
cg16814416	MCM5	0.145	4.43e-05
cg03951219	RNASEH1	0.144	4.92e-05
cg17080504	PCNA	0.143	5.35e-05
cg17080504	CCNE2	0.143	5.83e-05
cg17080504	PCNA	0.143	5.35e-05
cg19458602	TFDP2	0.143	5.6e-05
cg03951219	PMVK	0.141	7e-05
cg17080504	CDC45	0.138	0.000103
cg17080504	CDC6	0.137	0.000112
cg04747226	IDI1	0.137	0.000112
cg03951219	FDPS	0.137	0.000114
cg17080504	CDC25C	0.135	0.000148
cg16814416	RFC1	0.135	0.00015
cg17080504	CCNA2	0.134	0.000155
cg03951219	CDC26	0.134	0.000155
cg03951219	CDK7	0.133	0.000185
cg04544154	CDK7	0.132	0.00021
cg19458602	RNASEH1	0.132	0.000211
cg16814416	POLA2	0.132	0.000193
cg17080504	CDK1	0.131	0.000225
cg03951219	MCM6	0.131	0.000229
cg03951219	MCM6	0.131	0.000229
cg04747226	PKMYT1	0.129	0.000288
cg04747226	PMVK	0.128	0.000317
cg03951219	LIG1	0.128	0.000313
cg16814416	E2F1	0.128	0.000321
cg17080504	HMGCR	0.127	0.000346
cg03951219	CCNE1	0.127	0.000365
cg16814416	CDK4	0.127	0.000346
cg17080504	PTTG1	0.126	0.000394
cg16814416	PRIM1	0.126	0.000385
cg17080504	YWHAG	0.125	0.000448
cg04747226	CDK1	0.125	0.000422
cg03951219	E2F1	0.125	0.000446
cg17080504	PLK1	0.124	0.000461
cg03951219	POLE	0.124	0.000495
cg04544154	MDM2	0.123	0.000554
cg17080504	MAD2L1	0.122	0.000616
cg17080504	CDK4	0.122	0.000592
cg04747226	MDM2	0.122	0.000622
cg03951219	RFC4	0.122	0.000629
cg16814416	CHEK2	0.122	0.0006
cg04747226	ANAPC10	0.121	0.00068
cg16814416	BUB3	0.121	0.000655
cg19458602	CDC14B	0.119	0.000856
cg04747226	CDC23	0.119	0.000827
cg04544154	HMGCR	0.118	0.000957
cg04747226	YWHAZ	0.116	0.00114
cg04747226	MVK	0.116	0.00108
cg03951219	POLD1	0.116	0.00113
cg03951219	PKMYT1	0.116	0.00106
cg04747226	CDC25C	0.115	0.00119
cg03951219	POLD2	0.115	0.00123
cg17080504	RBX1	0.114	0.00138
cg04747226	YWHAB	0.114	0.00141
cg16814416	ESPL1	0.114	0.00138
cg16814416	CDC25C	0.114	0.00133
cg04747226	POLE	0.113	0.00145
cg04747226	ESPL1	0.113	0.00149
cg04747226	MAD2L1	0.113	0.00158
cg16814416	MCM6	0.113	0.00151
cg16814416	MCM6	0.113	0.00151
cg03951219	MCM2	0.112	0.00169
cg03951219	MCM2	0.112	0.00169
cg04747226	POLE2	0.111	0.00186
cg03951219	CHEK2	0.111	0.00173
cg16814416	FZR1	0.111	0.00175
cg03951219	CDK1	0.11	0.00191
cg04747226	RB1	0.109	0.00212
cg16814416	POLD2	0.109	0.00217
cg04544154	YWHAB	0.108	0.00243
cg17080504	POLD4	0.108	0.00231
cg03951219	MCM3	0.108	0.0023
cg03951219	MCM3	0.108	0.0023
cg16814416	CDC45	0.108	0.00236
cg17080504	ESPL1	0.107	0.00266
cg04747226	E2F1	0.107	0.00264
cg04544154	CDC14A	0.106	0.00301
cg04747226	RAD21	0.106	0.00302
cg16814416	FEN1	0.106	0.0028
cg17080504	POLE4	0.105	0.00327
cg17080504	CCNB2	0.105	0.00311
cg04747226	PCNA	0.105	0.00317
cg04747226	PCNA	0.105	0.00317
cg03951219	MCM4	0.105	0.00328
cg03951219	MCM4	0.105	0.00328
cg16814416	SMAD4	0.105	0.0033
cg17080504	BUB1	0.104	0.00353
cg16814416	CDKN1B	0.104	0.00352
cg04544154	ABL1	0.103	0.00387
cg16814416	CDC7	0.103	0.00385
cg17080504	RNASEH2A	0.102	0.00404
cg16814416	MAD2L1	0.102	0.00424
cg16814416	MAD2L2	0.101	0.00474
cg17080504	STAG2	-0.101	0.00449
cg04747226	ATM	-0.101	0.00455
cg03951219	STAG2	-0.101	0.00454
cg04544154	E2F4	-0.102	0.00403
cg19458602	CDK2	-0.102	0.00418
cg04544154	POLE3	-0.103	0.0039
cg04544154	PKMYT1	-0.103	0.00375
cg04747226	RNASEH2B	-0.104	0.00343
cg03951219	MDM2	-0.104	0.00346
cg16814416	GSK3B	-0.104	0.00344
cg04544154	SSBP1	-0.105	0.00311
cg04544154	RBL1	-0.105	0.00331
cg04544154	CDKN2B	-0.106	0.003
cg04747226	CDKN2A	-0.106	0.00282
cg03951219	ATM	-0.107	0.00274
cg03951219	CCND3	-0.107	0.00264
cg03951219	CDK6	-0.107	0.00261
cg16814416	CDK6	-0.107	0.00255
cg04747226	CDC16	-0.108	0.00254
cg03951219	RBL2	-0.108	0.00248
cg17080504	POLD3	-0.109	0.00209
cg17080504	MYC	-0.109	0.00218
cg04544154	IDI2	-0.11	0.00192
cg16814416	CDKN1A	-0.11	0.00193
cg04544154	PRKDC	-0.112	0.00171
cg04544154	ESPL1	-0.113	0.00157
cg04544154	YWHAE	-0.113	0.00152
cg16814416	ANAPC13	-0.113	0.00147
cg17080504	TGFB2	-0.114	0.00136
cg04544154	CDC45	-0.116	0.00113
cg04544154	YWHAH	-0.116	0.00116
cg04544154	MAD2L1	-0.117	0.000967
cg04544154	CCNB1	-0.117	0.00103
cg17080504	SMAD2	-0.117	0.000965
cg19458602	HDAC1	-0.117	0.00104
cg19458602	CDKN1A	-0.118	0.000906
cg04544154	CDK1	-0.119	0.000861
cg03951219	DHDDS	-0.12	0.000731
cg19458602	MYC	-0.121	0.000674
cg04544154	TGFB2	-0.123	0.000562
cg19458602	MAD2L1	-0.124	0.000492
cg03951219	CDC16	-0.124	0.000491
cg16814416	DHDDS	-0.124	0.000499
cg04544154	RAD21	-0.127	0.000348
cg04544154	POLA2	-0.129	0.000295
cg04544154	E2F1	-0.129	0.000273
cg19458602	ESPL1	-0.129	0.000289
cg16814416	HMGCS1	-0.129	0.000281
cg04544154	CCNA2	-0.13	0.000262
cg04747226	TGFB1	-0.131	0.000234
cg04544154	YWHAZ	-0.132	0.000212
cg04544154	POLD1	-0.133	0.000186
cg04544154	CDC25B	-0.133	0.000183
cg04544154	E2F5	-0.135	0.000154
cg17080504	CDKN1B	-0.135	0.00014
cg19458602	CDKN2D	-0.136	0.000133
cg04544154	DNA2	-0.137	0.00012
cg17080504	ATM	-0.137	0.000117
cg17080504	GADD45A	-0.138	9.98e-05
cg04544154	POLE2	-0.139	8.9e-05
cg04544154	POLD3	-0.139	8.94e-05
cg04544154	RPA2	-0.139	8.73e-05
cg04544154	BUB1	-0.139	9.6e-05
cg04544154	YWHAQ	-0.139	9.62e-05
cg17080504	TFDP1	-0.139	9.54e-05
cg19458602	RAD21	-0.141	7.09e-05
cg16814416	CDKN2B	-0.141	7.37e-05
cg04544154	PTTG1	-0.142	6.7e-05
cg04747226	MCM5	-0.142	6.23e-05
cg04747226	MCM5	-0.142	6.23e-05
cg04544154	CDK6	-0.143	5.89e-05
cg19458602	E2F5	-0.143	5.38e-05
cg04544154	CCNB2	-0.144	5.32e-05
cg04544154	TFDP2	-0.144	4.75e-05
cg04544154	PCNA	-0.145	4.48e-05
cg04544154	PCNA	-0.145	4.48e-05
cg04544154	CHEK2	-0.145	4.2e-05
cg17080504	CCNA1	-0.145	4.27e-05
cg04544154	RNASEH2A	-0.146	3.96e-05
cg04544154	RFC3	-0.146	4.11e-05
cg17080504	ANAPC4	-0.146	3.93e-05
cg04747226	CUL1	-0.147	3.72e-05
cg04747226	E2F3	-0.148	3.12e-05
cg04747226	MYC	-0.148	3.23e-05
cg04544154	HDAC1	-0.15	2.26e-05
cg04544154	CCNE2	-0.152	1.84e-05
cg04544154	CDKN2C	-0.152	1.75e-05
cg04747226	CDC14A	-0.152	1.97e-05
cg04544154	SFN	-0.153	1.65e-05
cg04747226	E2F4	-0.153	1.67e-05
cg04747226	TGFB2	-0.153	1.67e-05
cg04544154	FEN1	-0.154	1.4e-05
cg04544154	FDPS	-0.154	1.38e-05
cg04544154	E2F2	-0.158	8.73e-06
cg17080504	RPA1	-0.158	8.76e-06
cg03951219	RPA2	-0.158	8.42e-06
cg19458602	YWHAZ	-0.161	5.57e-06
cg17080504	CDC14A	-0.162	4.93e-06
cg04544154	RPA4	-0.165	3.37e-06
cg04544154	RFC2	-0.168	2.05e-06
cg03951219	CDC14A	-0.168	2.15e-06
cg04747226	TFDP1	-0.17	1.54e-06
cg04544154	MCM5	-0.173	1.02e-06
cg04544154	MCM5	-0.173	1.02e-06
cg04747226	CDKN2C	-0.173	1.03e-06
cg04544154	CDC25A	-0.174	9.24e-07
cg04747226	GADD45A	-0.177	6.01e-07
cg04544154	CDK2	-0.18	3.45e-07
cg04544154	SKP2	-0.18	3.7e-07
cg19458602	CDC14A	-0.18	3.76e-07
cg17080504	RPA2	-0.182	2.54e-07
cg17080504	CDKN1C	-0.185	1.77e-07
cg04544154	PLK1	-0.186	1.52e-07
cg04544154	MCM4	-0.187	1.28e-07
cg04544154	MCM4	-0.187	1.28e-07
cg04544154	RNASEH1	-0.188	1.15e-07
cg04747226	RPA1	-0.188	1.03e-07
cg04544154	MCM2	-0.19	7.36e-08
cg04544154	MCM6	-0.19	7.9e-08
cg04544154	MCM2	-0.19	7.36e-08
cg04544154	MCM6	-0.19	7.9e-08
cg19458602	MDM2	-0.191	6.75e-08
cg04544154	MCM3	-0.195	3.33e-08
cg04544154	MCM3	-0.195	3.33e-08
cg04747226	CCND2	-0.197	2.41e-08
cg04544154	E2F3	-0.198	2.16e-08
cg17080504	CDC14B	-0.2	1.44e-08
cg04747226	CCND3	-0.202	1.19e-08
cg04544154	DBF4	-0.204	8.11e-09
cg04544154	CDC20	-0.205	6.19e-09
cg04544154	CDC7	-0.208	4.09e-09
cg04544154	RPA1	-0.211	2.11e-09
cg04544154	CCNE1	-0.211	2.15e-09
cg04544154	PRIM2	-0.215	1.13e-09
cg04747226	CDKN1C	-0.215	1.12e-09
cg17080504	SMAD4	-0.219	5.27e-10
cg04544154	TTK	-0.221	3.38e-10
cg04544154	PDSS1	-0.221	3.96e-10
cg04544154	MCM7	-0.224	2.05e-10
cg04544154	SMC1B	-0.224	2.27e-10
cg04544154	MCM7	-0.224	2.05e-10
cg04747226	RPA2	-0.224	2.08e-10
cg04544154	CHEK1	-0.235	2.47e-11
cg04544154	CDKN2A	-0.237	1.57e-11
cg04544154	TFDP1	-0.241	6.75e-12
cg04544154	RFC4	-0.251	8.14e-13
cg04747226	CDC14B	-0.266	3.73e-14
cg04747226	CDK6	-0.27	1.3e-14
cg04544154	HDAC2	-0.274	4.57e-15
cg04747226	CCNA1	-0.294	3.5e-17
